# Supplementary material for: Experimentally heat‐induced transposition increases drought tolerance in Arabidopsis thaliana
Source: New Phytol. 2022 Jul 9;236(1):182–94. doi: 10.1111/nph.18322 (PMC9544478; doi:10.1111/nph.18322)
Supplement: Supplementary file 2 — Table S1 Names and sequences of oligos used for the qPCR to determine ONSEN copy numbers and for genotyping of RPI2. [file NPH-236-182-s001.xls]

## Sheet: Title page
Article title: Experimentally heat-induced transposition increases drought tolerance in Arabidopsis thaliana
Authors: Michael Thieme, Arthur Brêchet, Yann Bourgeois, Bettina Keller, Etienne Bucher, Anne C. Roulin
Article acceptance date: 10 June 2022
Table S1 Names and sequences of oligos used for the qPCR to determine ONSEN copy numbers and for genotyping of RPI2.

## Sheet: TableS1
name	purpose	sequence
Mto_181_COPIA78_F	qPCR ONSEN copy number	CCACAAGAGGAACCAACGAA
Mto_182_COPIA78_R	qPCR ONSEN copy number	TTCGATCATGGAAGACCGG
Mto_190_ACT2_F	qPCR ONSEN copy number	TGCCAATCTACGAGGGTTTC
Mto_191_ACT2_R	qPCR ONSEN copy number	TTACAATTTCCCGCTCTGCT
Mto_007_RPI2_wt_F	genotyping RPI2	CTAACACGATTCATGTTTCG
Mto_067_RPI2_wt_R	genotyping RPI2	TTTTTCCGACAATCCTGATTG
Mto_196_COPIA78_3`LTR	genotyping RPI2	GAACTTGGATTTGGCCATAA
Mto_063_T-DNA LBb1.3	genotyping RPI2	ATTTTGCCGATTTCGGAAC
