# Supplementary material for: Experimentally heat‐induced transposition increases drought tolerance in Arabidopsis thaliana
Source: New Phytol. 2022 Jul 9;236(1):182–94. doi: 10.1111/nph.18322 (PMC9544478; doi:10.1111/nph.18322)
Supplement: Supplementary file 3 — Table S2 Raw data of pixel counts and weight, SPAD values and C : N‐measurements. [file NPH-236-182-s003.xls]

## Sheet: Title page
Article title: Experimentally heat-induced transposition increases drought tolerance in Arabidopsis thaliana
Authors: Michael Thieme, Arthur Brêchet, Yann Bourgeois, Bettina Keller, Etienne Bucher, Anne C. Roulin
Article acceptance date: 10 June 2022
Table S2 Raw data of pixel counts and weight, SPAD values and C/N-measurements.
Legend
Tab: pixel_count_scales
Contains pixel counts of scales and background used for the normalization of green and necrotic pixel counts on each day of the experiment. Note that the same scale can be used to calculate relative values for both day 1 and day 8.
Tab: pixel_count_weight_hcLines
Contains raw pixel counts (‘raw pixel count’) of background and vital and necrotic leaves of all hcLines used in the study. Relative values (‘rel.vital and rel.necrotic’) were calculated using pixel counts of the scales that was included in each batch of pictures (see tab pixel_count_scales). ‘ID’= unique ID for each individual. ‘replicate’= biological replicate. ‘hcLine’= ONSEN high-copy line, n…
Tab: pixel_count_weight_segregating_F2s
Contains raw pixel counts of background and vital and necrotic leaves (‘raw pixel count’) of two segregating F2 populations. Abbreviations for ‘line’ and ‘ID’: ‘POC’=parent of cross; ‘x’=symbol indicating cross (=segregating F2 generation); ‘31’=hcLine31; ‘S’=SALK_022117; ‘Col’= Col-0 wild type. ‘genotype’= genotype of the individual as determined by PCR with primers specific for the wild type (’…
Tab: pixel_count_discs
Raw pixel counts of disc assay. Abbreviation for column ‘treatment’: picture of empty pot (‘blank’), or with ‘1’,’2’ or ‘3’ discs punched from vital (‘v’) or necrotic (‘n’) segments of leaves. ‘replicate’: technical replicate. ‘ID’=internal code of raw pictures.
Tab: SPAD
Raw data of oil Plant Analysis Development (SPAD) values of hcLine31 and hcLine55 = Col-0 wild type. ‘a-f’= 3-6 technical replicates. ‘rep’= ID of six individual plants grown as triplicates in two independent experiments (biological replicates).
Tab: C_N_ratio
Raw values for carbon (‘C’) and nitrogen (‘N’) measurements in mg and calculated C/N ratio of 4 biological replicates of the Col-0 wild type (‘wt’) and hcLine31
Tab: qPCR
Raw data output of the Bio-Rad CFX Manager 3.1 software used to analyze the qPCRs to determine ONSEN copy numbers. Columns ‘Expression’ and ‘Expression_Standard Deviation(SD)’ were plotted in Fig. 1 of the manuscript. Note that ‘hcLine55’=Col-0 wild type.

## Sheet: pixel_count_scales
			day	scale pixel count	background pixel count
			1	1663988	16079884
			8	1663988	16079884
			15	1086782	16657090
			22	928391	16815481
			27	948608	16795264
			29	942968	16800904

## Sheet: pixel_count_weight_hcLines
			raw necrotic pixel count	raw vital pixel count	raw background pixel count	rel.vital	rel.necrotic	day	ID	replicate	hcLine	water_loss [g]	family	history
			1108	1463364	16279400	0.879432	0.00066587	1	10A	A	10	3.9	d	HS+AZ
			1633	1765779	15976460	1.06117	0.000981377	1	10B	B	10	4.5	d	HS+AZ
			594	1144703	16598575	0.687927	0.000356974	1	10C	C	10	4.4	d	HS+AZ
			2394	1300173	16441305	0.78136	0.00143871	1	10D	D	10	4.7	d	HS+AZ
			973	1768116	15974783	1.06258	0.00058474	1	10E	E	10	5.1	d	HS+AZ
			252	1793459	15950161	1.07781	0.000151443	1	15A	A	15	4.7	d	HS+AZ
			936	1854478	15888458	1.11448	0.000562504	1	15B	B	15	4.8	d	HS+AZ
			201	1900299	15843372	1.14201	0.000120794	1	15C	C	15	4.9	d	HS+AZ
			2581	1520620	16220671	0.913841	0.00155109	1	15D	D	15	4.4	d	HS+AZ
			146	1379577	16364149	0.829079	8.7741e-05	1	15E	E	15	4.6	d	HS+AZ
			53	1848506	15895313	1.11089	3.18512e-05	1	17A	A	17	3.7	e	HS+AZ
			98	1312487	16431287	0.78876	5.88947e-05	1	17B	B	17	3.9	e	HS+AZ
			375	1488172	16255325	0.894341	0.000225362	1	17C	C	17	4.2	e	HS+AZ
			607	1396752	16346513	0.8394	0.000364786	1	17D	D	17	3.6	e	HS+AZ
			1105	2170353	15572414	1.30431	0.000664067	1	17E	E	17	4.6	e	HS+AZ
			95	768959	16974818	0.462118	5.70918e-05	1	1A	A	1	4.2	a	HS+AZ
			0	1404377	16339495	0.843983	0	1	1B	B	1	4.4	a	HS+AZ
			122	1339249	16404501	0.804843	7.33178e-05	1	1C	C	1	3.9	a	HS+AZ
			4042	1932514	15807316	1.16137	0.0024291	1	1D	D	1	4.8	a	HS+AZ
			72	1252654	16491146	0.752802	4.32695e-05	1	1E	E	1	4.4	a	HS+AZ
			336	1729026	16014510	1.03909	0.000201925	1	22A	A	22	4.3	e	HS+AZ
			162	1510078	16233632	0.907505	9.73565e-05	1	22B	B	22	4.4	e	HS+AZ
			812	2174462	15568598	1.30678	0.000487984	1	22C	C	22	4.8	e	HS+AZ
			855	1398332	16344685	0.84035	0.000513826	1	22D	D	22	3.9	e	HS+AZ
			241	1608184	16135447	0.966464	0.000144833	1	22E	E	22	3.7	e	HS+AZ
			3846	2230274	15509752	1.34032	0.00231131	1	23A	A	23	5	f	HS+AZ
			290	1231044	16512538	0.739815	0.00017428	1	23B	B	23	3.7	f	HS+AZ
			296	1600934	16142642	0.962107	0.000177886	1	23C	C	23	4	f	HS+AZ
			226	1897160	15846486	1.14013	0.000135818	1	23D	D	23	4.6	f	HS+AZ
			1435	1799538	15942899	1.08146	0.000862386	1	23E	E	23	4.7	f	HS+AZ
			1607	1603355	16138910	0.963562	0.000965752	1	25A	A	25	4.8	g	HS+AZ
			1633	2357540	15384699	1.4168	0.000981377	1	25B	B	25	5	g	HS+AZ
			3749	2436828	15303295	1.46445	0.00225302	1	25C	C	25	5.4	g	HS+AZ
			674	1523592	16219606	0.915627	0.000405051	1	25D	D	25	4.5	g	HS+AZ
			127	2170785	15572960	1.30457	7.63227e-05	1	25E	E	25	4.8	g	HS+AZ
			96	2549596	15194180	1.53222	5.76927e-05	1	26A	A	26	5.7	h	HS+AZ
			24	1745336	15998512	1.04889	1.44232e-05	1	26B	B	26	5	h	HS+AZ
			5674	1514452	16223746	0.910134	0.00340988	1	26C	C	26	4.4	h	HS+AZ
			125	2461819	15281928	1.47947	7.51207e-05	1	26D	D	26	5.2	h	HS+AZ
			493	1731535	16011844	1.04059	0.000296276	1	26E	E	26	4.7	h	HS+AZ
			106	1861766	15882000	1.11886	6.37024e-05	1	27A	A	27	5.1	h	HS+AZ
			1211	1004621	16738040	0.603743	0.00072777	1	27B	B	27	4	h	HS+AZ
			565	2233173	15510134	1.34206	0.000339546	1	27C	C	27	4.5	h	HS+AZ
			702	1485542	16257628	0.89276	0.000421878	1	27D	D	27	4.9	h	HS+AZ
			97	2597061	15146714	1.56075	5.82937e-05	1	27E	E	27	5.3	h	HS+AZ
			55	1463978	16279839	0.879801	3.30531e-05	1	29A	A	29	4.7	j	HS+AZ
			11	1655005	16088856	0.994602	6.61062e-06	1	29B	B	29	5.1	j	HS+AZ
			1591	1564398	16177883	0.94015	0.000956137	1	29C	C	29	4.2	j	HS+AZ
			177	2389391	15354304	1.43594	0.000106371	1	29D	D	29	5.4	j	HS+AZ
			96	404221	17339555	0.242923	5.76927e-05	1	29E	E	29	3.8	j	HS+AZ
			4	766509	16977359	0.460646	2.40386e-06	1	31A	A	31	3.9	j	HS+AZ
			1329	548078	17194465	0.329376	0.000798684	1	31B	B	31	3.9	j	HS+AZ
			128	674521	17069223	0.405364	7.69236e-05	1	31C	C	31	4.3	j	HS+AZ
			250	775021	16968601	0.465761	0.000150241	1	31D	D	31	3.8	j	HS+AZ
			225	710955	17032692	0.42726	0.000135217	1	31E	E	31	3.4	j	HS+AZ
			570	1509717	16233585	0.907288	0.000342551	1	34A	A	34	4.4	m	HS+AZ
			835	1060499	16682538	0.637324	0.000501807	1	34B	B	34	4	m	HS+AZ
			193	1318011	16425668	0.79208	0.000115986	1	34C	C	34	4.3	m	HS+AZ
			272	1206952	16536648	0.725337	0.000163463	1	34D	D	34	4.2	m	HS+AZ
			1390	652975	17089507	0.392416	0.000835343	1	34E	E	34	4.3	m	HS+AZ
			58	1964747	15779067	1.18075	3.4856e-05	1	36A	A	36	4.6	n	HS+AZ
			47	2045622	15698203	1.22935	2.82454e-05	1	36B	B	36	5.2	n	HS+AZ
			350	1173286	16570236	0.705105	0.000210338	1	36C	C	36	3.8	n	HS+AZ
			152	2568501	15175219	1.54358	9.13468e-05	1	36D	D	36	5.2	n	HS+AZ
			54	2264615	15479203	1.36096	3.24522e-05	1	36E	E	36	5	n	HS+AZ
			2107	2287953	15453812	1.37498	0.00126624	1	37A	A	37	5.6	o	HS+AZ
			805	1979562	15763505	1.18965	0.000483778	1	37B	B	37	4.6	o	HS+AZ
			1281	1962643	15779948	1.17948	0.000769837	1	37C	C	37	4.5	o	HS+AZ
			775	2239968	15503129	1.34614	0.000465749	1	37D	D	37	5.5	o	HS+AZ
			113	1737709	16006050	1.0443	6.79091e-05	1	37E	E	37	4.5	o	HS+AZ
			1667	2322231	15419974	1.39558	0.00100181	1	38A	A	38	5.3	o	HS+AZ
			735	3070167	14672970	1.84507	0.00044171	1	38B	B	38	5.8	o	HS+AZ
			116	2463806	15279950	1.48066	6.9712e-05	1	38C	C	38	4.7	o	HS+AZ
			4293	1921483	15818096	1.15475	0.00257995	1	38D	D	38	4.1	o	HS+AZ
			2161	2997250	14744461	1.80124	0.00129869	1	38E	E	38	5.5	o	HS+AZ
			348	1017222	16726302	0.611316	0.000209136	1	39A	A	39	4.3	o	HS+AZ
			787	802209	16940876	0.4821	0.00047296	1	39B	B	39	3.8	o	HS+AZ
			242	439198	17304432	0.263943	0.000145434	1	39C	C	39	3.6	o	HS+AZ
			158	970674	16773040	0.583342	9.49526e-05	1	39D	D	39	4.4	o	HS+AZ
			543	1450755	16292574	0.871854	0.000326324	1	39E	E	39	4.6	o	HS+AZ
			270	1718644	16024958	1.03285	0.000162261	1	3A	A	3	4.5	b	HS+AZ
			478	1495648	16247746	0.898833	0.000287262	1	3B	B	3	4.5	b	HS+AZ
			155	1347721	16395996	0.809934	9.31497e-05	1	3C	C	3	3.8	b	HS+AZ
			302	1291135	16452435	0.775928	0.000181492	1	3D	D	3	3.9	b	HS+AZ
			135	1513570	16230167	0.909604	8.11304e-05	1	3E	E	3	4	b	HS+AZ
			550	1271618	16471704	0.764199	0.000330531	1	42A	A	42	3.7	p	HS+AZ
			240	2062361	15681271	1.23941	0.000144232	1	42B	B	42	4.4	p	HS+AZ
			745	1746599	15996528	1.04965	0.00044772	1	42C	C	42	4.4	p	HS+AZ
			9869	2139673	15594330	1.28587	0.00593093	1	42D	D	42	4.6	p	HS+AZ
			312	1723477	16020083	1.03575	0.000187501	1	42E	E	42	3.6	p	HS+AZ
			199	956505	16787168	0.574827	0.000119592	1	43A	A	43	4.1	p	HS+AZ
			266	934367	16809239	0.561523	0.000159857	1	43B	B	43	4.1	p	HS+AZ
			441	1086676	16656755	0.653055	0.000265026	1	43C	C	43	3.7	p	HS+AZ
			9280	631737	17102855	0.379652	0.00557696	1	43D	D	43	3.7	p	HS+AZ
			5233	1563836	16174803	0.939812	0.00314485	1	43E	E	43	4.2	p	HS+AZ
			1250	1106688	16635934	0.665082	0.000751207	1	44A	A	44	4.6	p	HS+AZ
			267	1078746	16664859	0.64829	0.000160458	1	44B	B	44	4.3	p	HS+AZ
			69	398086	17345717	0.239236	4.14666e-05	1	44C	C	44	3.6	p	HS+AZ
			13	1687037	16056822	1.01385	7.81256e-06	1	44D	D	44	4.8	p	HS+AZ
			325	930974	16812573	0.559484	0.000195314	1	44E	E	44	3.7	p	HS+AZ
			1045	2472224	15270603	1.48572	0.000628009	1	46A	A	46	5.1	r	CS
			510	1097487	16645875	0.659552	0.000306493	1	46B	B	46	4.5	r	CS
			32	1150816	16593024	0.691601	1.92309e-05	1	46C	C	46	3.5	r	CS
			91	1311246	16432535	0.788014	5.46879e-05	1	46D	D	46	3.8	r	CS
			210	1604517	16139145	0.96426	0.000126203	1	46E	E	46	4.4	r	CS
			408	1962112	15781352	1.17916	0.000245194	1	47A	A	47	5	s	HS
			604	2268280	15474988	1.36316	0.000362983	1	47B	B	47	4.9	s	HS
			395	2409471	15334006	1.44801	0.000237382	1	47C	C	47	4.8	s	HS
			1242	1492024	16250606	0.896656	0.0007464	1	47D	D	47	4.7	s	HS
			1192	1308434	16434246	0.786324	0.000716351	1	47E	E	47	4.6	s	HS
			1412	1463496	16278964	0.879511	0.000848564	1	48A	A	48	4.9	t	HS
			61	734807	17009004	0.441594	3.66589e-05	1	48B	B	48	3.7	t	HS
			971	1088568	16654333	0.654192	0.000583538	1	48C	C	48	4.9	t	HS
			642	1513853	16229377	0.909774	0.00038582	1	48D	D	48	5	t	HS
			526	1668231	16075115	1.00255	0.000316108	1	48E	E	48	4.9	t	HS
			201	1119310	16624361	0.672667	0.000120794	1	49A	A	49	4.5	u	CS
			532	1746868	15996472	1.04981	0.000319714	1	49B	B	49	4.3	u	CS
			116	1747991	15995765	1.05048	6.9712e-05	1	49C	C	49	4.4	u	CS
			275	2466266	15277331	1.48214	0.000165266	1	49D	D	49	4.7	u	CS
			360	2450785	15292727	1.47284	0.000216348	1	49E	E	49	5	u	CS
			100	1619027	16124745	0.97298	6.00966e-05	1	4A	A	4	4.4	b	HS+AZ
			839	1101660	16641373	0.66206	0.00050421	1	4B	B	4	3.7	b	HS+AZ
			249	1931179	15812444	1.16057	0.000149641	1	4C	C	4	5.1	b	HS+AZ
			105	1671401	16072366	1.00445	6.31014e-05	1	4D	D	4	4	b	HS+AZ
			138	1404594	16339140	0.844113	8.29333e-05	1	4E	E	4	4.1	b	HS+AZ
			158	1561530	16182184	0.938426	9.49526e-05	1	53A	A	53	4.4	x	CS+AZ
			47	1494925	16248900	0.898399	2.82454e-05	1	53B	B	53	4.2	x	CS+AZ
			168	1863400	15880304	1.11984	0.000100962	1	53C	C	53	4.8	x	CS+AZ
			524	1288517	16454831	0.774355	0.000314906	1	53D	D	53	4.1	x	CS+AZ
			128	1782670	15961074	1.07132	7.69236e-05	1	53E	E	53	4.8	x	CS+AZ
			139	1273134	16470599	0.76511	8.35343e-05	1	55A	A	55	4.3	y	wt
			296	1468638	16274938	0.882601	0.000177886	1	55B	B	55	4.3	y	wt
			373	1580433	16163066	0.949786	0.00022416	1	55C	C	55	4.8	y	wt
			1436	2539341	15203095	1.52606	0.000862987	1	55D	D	55	5.9	y	wt
			2509	2880522	14860841	1.7311	0.00150782	1	55E	E	55	5.8	y	wt
			211	2023921	15719740	1.21631	0.000126804	1	6A	A	6	5.1	c	HS+AZ
			511	2327954	15415407	1.39902	0.000307094	1	6B	B	6	4.7	c	HS+AZ
			1069	2137396	15605407	1.2845	0.000642433	1	6C	C	6	5.2	c	HS+AZ
			291	1641347	16102234	0.986394	0.000174881	1	6D	D	6	3.9	c	HS+AZ
			372	1532318	16211182	0.920871	0.000223559	1	6E	E	6	4	c	HS+AZ
			88	1335672	16408112	0.802693	5.2885e-05	1	9A	A	9	4	d	HS+AZ
			85	1352132	16391655	0.812585	5.10821e-05	1	9B	B	9	3.4	d	HS+AZ
			2337	1638271	16103264	0.984545	0.00140446	1	9C	C	9	3.7	d	HS+AZ
			16	800064	16943792	0.480811	9.61545e-06	1	9D	D	9	3.6	d	HS+AZ
			483	840543	16902846	0.505138	0.000290267	1	9E	E	9	3.8	d	HS+AZ
			376	3703247	14040249	2.22553	0.000225963	8	10A	A	10	33	d	HS+AZ
			3826	4562008	13178038	2.74161	0.0022993	8	10B	B	10	37.2	d	HS+AZ
			94	3221294	14522484	1.93589	5.64908e-05	8	10C	C	10	36.3	d	HS+AZ
			979	2788001	14954892	1.67549	0.000588346	8	10D	D	10	38.1	d	HS+AZ
			2403	4243625	13497844	2.55027	0.00144412	8	10E	E	10	42.2	d	HS+AZ
			135	4303847	13439890	2.58647	8.11304e-05	8	15A	A	15	39.5	d	HS+AZ
			120	4599130	13144622	2.76392	7.21159e-05	8	15B	B	15	40.4	d	HS+AZ
			147	4636348	13107377	2.78629	8.8342e-05	8	15C	C	15	41.1	d	HS+AZ
			519	3305533	14437820	1.98651	0.000311901	8	15D	D	15	36.2	d	HS+AZ
			452	3889769	13853651	2.33762	0.000271637	8	15E	E	15	37.9	d	HS+AZ
			150	4427281	13316441	2.66064	9.01449e-05	8	17A	A	17	31.8	e	HS+AZ
			131	3865844	13877897	2.32324	7.87265e-05	8	17B	B	17	33.4	e	HS+AZ
			2138	3873053	13868681	2.32757	0.00128487	8	17C	C	17	34.7	e	HS+AZ
			1886	3698252	14043734	2.22252	0.00113342	8	17D	D	17	30.7	e	HS+AZ
			145	4972920	12770807	2.98856	8.71401e-05	8	17E	E	17	38.5	e	HS+AZ
			352	2395553	15347967	1.43965	0.00021154	8	1A	A	1	34.4	a	HS+AZ
			373	4341894	13401605	2.60933	0.00022416	8	1B	B	1	38	a	HS+AZ
			805	3951028	13792039	2.37443	0.000483778	8	1C	C	1	33.1	a	HS+AZ
			1855	4695937	13046080	2.8221	0.00111479	8	1D	D	1	40.1	a	HS+AZ
			667	3570263	14172942	2.14561	0.000400844	8	1E	E	1	36.7	a	HS+AZ
			2436	3980024	13761412	2.39186	0.00146395	8	22A	A	22	35.2	e	HS+AZ
			718	3933911	13809243	2.36415	0.000431493	8	22B	B	22	36.5	e	HS+AZ
			938	4706978	13035956	2.82873	0.000563706	8	22C	C	22	40.8	e	HS+AZ
			115	3322237	14421520	1.99655	6.91111e-05	8	22D	D	22	33.1	e	HS+AZ
			602	4020350	13722920	2.41609	0.000361781	8	22E	E	22	31.5	e	HS+AZ
			679	5270349	12472844	3.1673	0.000408056	8	23A	A	23	42.4	f	HS+AZ
			160	2731154	15012558	1.64133	9.61545e-05	8	23B	B	23	30.3	f	HS+AZ
			361	3892846	13850665	2.33947	0.000216949	8	23C	C	23	33.9	f	HS+AZ
			441	4756164	12987267	2.85829	0.000265026	8	23D	D	23	38.4	f	HS+AZ
			56	4167580	13576236	2.50457	3.36541e-05	8	23E	E	23	39.4	f	HS+AZ
			920	4116240	13626712	2.47372	0.000552889	8	25A	A	25	39.4	g	HS+AZ
			52	5139198	12604622	3.08848	3.12502e-05	8	25B	B	25	43.1	g	HS+AZ
			1781	4921917	12820174	2.9579	0.00107032	8	25C	C	25	44.7	g	HS+AZ
			197	3953588	13790087	2.37597	0.00011839	8	25D	D	25	38.3	g	HS+AZ
			217	5367824	12375831	3.22588	0.00013041	8	25E	E	25	41.7	g	HS+AZ
			24	6352065	11391783	3.81737	1.44232e-05	8	26A	A	26	48.2	h	HS+AZ
			420	4339648	13403804	2.60798	0.000252406	8	26B	B	26	41.4	h	HS+AZ
			803	3664101	14078968	2.202	0.000482576	8	26C	C	26	37.2	h	HS+AZ
			859	5998814	11744199	3.60508	0.00051623	8	26D	D	26	44.4	h	HS+AZ
			267	4086200	13657405	2.45567	0.000160458	8	26E	E	26	39.6	h	HS+AZ
			87	4870451	12873334	2.92697	5.2284e-05	8	27A	A	27	41.7	h	HS+AZ
			386	2494297	15249189	1.49899	0.000231973	8	27B	B	27	32.8	h	HS+AZ
			323	5166105	12577444	3.10465	0.000194112	8	27C	C	27	39.7	h	HS+AZ
			1867	4144445	13597560	2.49067	0.001122	8	27D	D	27	41.5	h	HS+AZ
			0	5994994	11748878	3.60279	0	8	27E	E	27	45	h	HS+AZ
			16	3691628	14052228	2.21854	9.61545e-06	8	29A	A	29	39.3	j	HS+AZ
			605	4143742	13599525	2.49025	0.000363584	8	29B	B	29	42.2	j	HS+AZ
			1185	3576820	14165867	2.14955	0.000712145	8	29C	C	29	35.7	j	HS+AZ
			1203	4762019	12980650	2.86181	0.000722962	8	29D	D	29	44.6	j	HS+AZ
			387	1553700	16189785	0.933721	0.000232574	8	29E	E	29	30.7	j	HS+AZ
			39	1882552	15861281	1.13135	2.34377e-05	8	31A	A	31	31	j	HS+AZ
			1874	1416129	16325869	0.851045	0.00112621	8	31B	B	31	30.9	j	HS+AZ
			1131	1847722	15895019	1.11042	0.000679692	8	31C	C	31	33.9	j	HS+AZ
			179	2219377	15524316	1.33377	0.000107573	8	31D	D	31	31.1	j	HS+AZ
			433	1506662	16236777	0.905452	0.000260218	8	31E	E	31	27.9	j	HS+AZ
			863	4126610	13616399	2.47995	0.000518634	8	34A	A	34	36.7	m	HS+AZ
			601	2918287	14824984	1.75379	0.00036118	8	34B	B	34	33.2	m	HS+AZ
			621	4103111	13640140	2.46583	0.0003732	8	34C	C	34	36.4	m	HS+AZ
			1292	3150343	14592237	1.89325	0.000776448	8	34D	D	34	35.1	m	HS+AZ
			250	1773649	15969973	1.0659	0.000150241	8	34E	E	34	34.4	m	HS+AZ
			112	5219374	12524386	3.13667	6.73082e-05	8	36A	A	36	39.9	n	HS+AZ
			88	4971469	12772315	2.98768	5.2885e-05	8	36B	B	36	43.1	n	HS+AZ
			110	3407606	14336156	2.04785	6.61062e-05	8	36C	C	36	31.6	n	HS+AZ
			201	5685684	12057987	3.4169	0.000120794	8	36D	D	36	44.2	n	HS+AZ
			173	5560224	12183475	3.3415	0.000103967	8	36E	E	36	42.7	n	HS+AZ
			604	5757629	11985639	3.46014	0.000362983	8	37A	A	37	46.3	o	HS+AZ
			497	4830492	12912883	2.90296	0.00029868	8	37B	B	37	39.2	o	HS+AZ
			164	4520572	13223136	2.71671	9.85584e-05	8	37C	C	37	38.3	o	HS+AZ
			1700	5506283	12235889	3.30909	0.00102164	8	37D	D	37	46.4	o	HS+AZ
			586	3146582	14596704	1.89099	0.000352166	8	37E	E	37	35.7	o	HS+AZ
			15234	4726790	13001848	2.84064	0.00915511	8	38A	A	38	45.1	o	HS+AZ
			46	7024025	10719801	4.2212	2.76444e-05	8	38B	B	38	48.7	o	HS+AZ
			111	5758920	11984841	3.46091	6.67072e-05	8	38C	C	38	39.9	o	HS+AZ
			250	4501934	13241688	2.70551	0.000150241	8	38D	D	38	33.8	o	HS+AZ
			3	6642785	11101084	3.99209	1.8029e-06	8	38E	E	38	46.6	o	HS+AZ
			664	2961908	14781300	1.78001	0.000399041	8	39A	A	39	34.9	o	HS+AZ
			532	2026207	15717133	1.21768	0.000319714	8	39B	B	39	31	o	HS+AZ
			591	1366709	16376572	0.821345	0.000355171	8	39C	C	39	29.6	o	HS+AZ
			1244	3029005	14713623	1.82033	0.000747602	8	39D	D	39	36	o	HS+AZ
			394	3136655	14606823	1.88502	0.000236781	8	39E	E	39	38	o	HS+AZ
			5815	5124051	12614006	3.07938	0.00349462	8	3A	A	3	37.5	b	HS+AZ
			1651	3999615	13742606	2.40363	0.000992195	8	3B	B	3	38	b	HS+AZ
			192	3328042	14415638	2.00004	0.000115385	8	3C	C	3	32.1	b	HS+AZ
			1215	3322620	14420037	1.99678	0.000730174	8	3D	D	3	32.6	b	HS+AZ
			1353	3762438	13980081	2.2611	0.000813107	8	3E	E	3	35.2	b	HS+AZ
			501	2811064	14932307	1.68935	0.000301084	8	42A	A	42	31.2	p	HS+AZ
			450	4214311	13529111	2.53266	0.000270435	8	42B	B	42	36.1	p	HS+AZ
			529	3885323	13858020	2.33495	0.000317911	8	42C	C	42	36.8	p	HS+AZ
			17	5079239	12664616	3.05245	1.02164e-05	8	42D	D	42	40	p	HS+AZ
			72	3633200	14110600	2.18343	4.32695e-05	8	42E	E	42	30.8	p	HS+AZ
			3189	2080419	15660264	1.25026	0.00191648	8	43A	A	43	33.3	p	HS+AZ
			517	2246513	15496842	1.35008	0.000310699	8	43B	B	43	33.3	p	HS+AZ
			2370	2134582	15606920	1.28281	0.00142429	8	43C	C	43	30.1	p	HS+AZ
			2476	1232978	16508418	0.740978	0.00148799	8	43D	D	43	29.9	p	HS+AZ
			16759	3172033	14555080	1.90628	0.0100716	8	43E	E	43	34.5	p	HS+AZ
			890	2652194	15090788	1.59388	0.00053486	8	44A	A	44	37.4	p	HS+AZ
			1173	2880492	14862207	1.73108	0.000704933	8	44B	B	44	35.1	p	HS+AZ
			189	1066735	16676948	0.641071	0.000113583	8	44C	C	44	29.3	p	HS+AZ
			2857	4689201	13051814	2.81805	0.00171696	8	44D	D	44	39.7	p	HS+AZ
			1364	2045032	15697476	1.22899	0.000819717	8	44E	E	44	30.2	p	HS+AZ
			258	5925761	11817853	3.56118	0.000155049	8	46A	A	46	43.1	r	CS
			981	3348875	14394016	2.01256	0.000589548	8	46B	B	46	37	r	CS
			188	2961280	14782404	1.77963	0.000112982	8	46C	C	46	29.1	r	CS
			268	2989408	14754196	1.79653	0.000161059	8	46D	D	46	31.7	r	CS
			46	3964696	13779130	2.38265	2.76444e-05	8	46E	E	46	37.4	r	CS
			1795	4572794	13169283	2.74809	0.00107873	8	47A	A	47	41.7	s	HS
			588	5308625	12434659	3.1903	0.000353368	8	47B	B	47	42.1	s	HS
			1620	5447820	12294432	3.27395	0.000973565	8	47C	C	47	40.3	s	HS
			598	4342927	13400347	2.60995	0.000359378	8	47D	D	47	39.3	s	HS
			1001	3155705	14587166	1.89647	0.000601567	8	47E	E	47	37.7	s	HS
			284	4354811	13388777	2.61709	0.000170674	8	48A	A	48	41.4	t	HS
			284	2064174	15679414	1.2405	0.000170674	8	48B	B	48	30.3	t	HS
			2956	3757510	13983406	2.25814	0.00177646	8	48C	C	48	40	t	HS
			1973	4145219	13596680	2.49114	0.00118571	8	48D	D	48	41.5	t	HS
			4765	4021947	13717160	2.41705	0.0028636	8	48E	E	48	41.5	t	HS
			1478	3059958	14682436	1.83893	0.000888228	8	49A	A	49	36.3	u	CS
			251	4644557	13099064	2.79122	0.000150842	8	49B	B	49	36.7	u	CS
			230	4292807	13450835	2.57983	0.000138222	8	49C	C	49	37.9	u	CS
			25	5196773	12547074	3.12308	1.50241e-05	8	49D	D	49	40.5	u	CS
			1615	5714165	12028092	3.43402	0.00097056	8	49E	E	49	43.1	u	CS
			470	3913061	13830341	2.35162	0.000282454	8	4A	A	4	36.5	b	HS+AZ
			8556	2316077	15419239	1.39188	0.00514186	8	4B	B	4	30.2	b	HS+AZ
			242	4951274	12792356	2.97555	0.000145434	8	4C	C	4	41.6	b	HS+AZ
			3370	3042527	14697975	1.82845	0.00202525	8	4D	D	4	34	b	HS+AZ
			800	3317289	14425783	1.99358	0.000480773	8	4E	E	4	34	b	HS+AZ
			672	4571817	13171383	2.74751	0.000403849	8	53A	A	53	37.2	x	CS+AZ
			50	4277517	13466305	2.57064	3.00483e-05	8	53B	B	53	35.8	x	CS+AZ
			617	5100733	12642522	3.06537	0.000370796	8	53C	C	53	41.5	x	CS+AZ
			84	2854226	14889562	1.71529	5.04811e-05	8	53D	D	53	34.3	x	CS+AZ
			171	4222541	13521160	2.5376	0.000102765	8	53E	E	53	40.3	x	CS+AZ
			528	3873195	13870149	2.32766	0.00031731	8	55A	A	55	35.9	y	wt
			242	4537516	13206114	2.72689	0.000145434	8	55B	B	55	37.7	y	wt
			459	3689622	14053791	2.21734	0.000275843	8	55C	C	55	39.9	y	wt
			201	5934875	11808796	3.56666	0.000120794	8	55D	D	55	49.3	y	wt
			103	6663400	11080369	4.00448	6.18995e-05	8	55E	E	55	49	y	wt
			56	4862072	12881744	2.92194	3.36541e-05	8	6A	A	6	41.9	c	HS+AZ
			501	4927884	12815487	2.96149	0.000301084	8	6B	B	6	39.9	c	HS+AZ
			718	4504848	13238306	2.70726	0.000431493	8	6C	C	6	43.4	c	HS+AZ
			67	4147494	13596311	2.4925	4.02647e-05	8	6D	D	6	33.1	c	HS+AZ
			294	3852357	13891221	2.31514	0.000176684	8	6E	E	6	34.1	c	HS+AZ
			165	3009499	14734208	1.80861	9.91594e-05	8	9A	A	9	32.6	d	HS+AZ
			2028	3176399	14565445	1.90891	0.00121876	8	9B	B	9	28.6	d	HS+AZ
			1627	3560494	14181751	2.13974	0.000977771	8	9C	C	9	29.5	d	HS+AZ
			216	2042982	15700674	1.22776	0.000129809	8	9D	D	9	29.1	d	HS+AZ
			4767	2008170	15730935	1.20684	0.0028648	8	9E	E	9	31.1	d	HS+AZ
			649	4123854	13619369	3.79455	0.000597176	15	10A	A	10	72.8	d	HS+AZ
			639	4291772	13451461	3.94906	0.000587974	15	10B	B	10	78.7	d	HS+AZ
			2770	3575101	14166001	3.28962	0.00254881	15	10C	C	10	73	d	HS+AZ
			1080	3209446	14533346	2.95316	0.00099376	15	10D	D	10	76.8	d	HS+AZ
			93	4527343	13216436	4.16582	8.55737e-05	15	10E	E	10	86.9	d	HS+AZ
			34	4945424	12798414	4.55052	3.1285e-05	15	15A	A	15	84.9	d	HS+AZ
			1182	4880533	12862157	4.49081	0.00108761	15	15B	B	15	87.3	d	HS+AZ
			740	5206560	12536572	4.7908	0.000680909	15	15C	C	15	86.3	d	HS+AZ
			249	3545545	14198078	3.26243	0.000229117	15	15D	D	15	72.8	d	HS+AZ
			5759	3877404	13860709	3.56778	0.00529913	15	15E	E	15	78.6	d	HS+AZ
			888	4023053	13719931	3.7018	0.000817091	15	17A	A	17	72.4	e	HS+AZ
			5865	4178656	13559351	3.84498	0.00539667	15	17B	B	17	75.7	e	HS+AZ
			18497	3728400	13996975	3.43068	0.01702	15	17C	C	17	73.1	e	HS+AZ
			122	4159327	13584423	3.8272	0.000112258	15	17D	D	17	70.4	e	HS+AZ
			659	5189023	12554190	4.77467	0.000606377	15	17E	E	17	84.1	e	HS+AZ
			155	3506849	14236868	3.22682	0.000142623	15	1A	A	1	68.9	a	HS+AZ
			1395	4963458	12779019	4.56711	0.00128361	15	1B	B	1	85.6	a	HS+AZ
			15921	4389370	13338581	4.03887	0.0146497	15	1C	C	1	75.9	a	HS+AZ
			64	5266293	12477515	4.84577	5.88895e-05	15	1D	D	1	84.9	a	HS+AZ
			8523	4573612	13161737	4.2084	0.00784242	15	1E	E	1	79.2	a	HS+AZ
			14352	3773385	13956135	3.47207	0.013206	15	22A	A	22	71.6	e	HS+AZ
			2	4673100	13070770	4.29994	1.8403e-06	15	22B	B	22	75.6	e	HS+AZ
			6015	4283670	13454187	3.94161	0.00553469	15	22C	C	22	87.8	e	HS+AZ
			2911	4085355	13655606	3.75913	0.00267855	15	22D	D	22	73.2	e	HS+AZ
			1076	4134666	13608130	3.8045	0.000990079	15	22E	E	22	71.6	e	HS+AZ
			571	5286444	12456857	4.86431	0.000525404	15	23A	A	23	91.7	f	HS+AZ
			1185	3151665	14591022	2.9	0.00109038	15	23B	B	23	63.1	f	HS+AZ
			419	4481628	13261825	4.12376	0.000385542	15	23C	C	23	77	f	HS+AZ
			961	4831738	12911173	4.44591	0.000884262	15	23D	D	23	81.4	f	HS+AZ
			934	4838994	12903944	4.45259	0.000859418	15	23E	E	23	82.2	f	HS+AZ
			817	3839769	13903286	3.53315	0.000751761	15	25A	A	25	79.2	g	HS+AZ
			11519	5225858	12506495	4.80856	0.0105992	15	25B	B	25	95.6	g	HS+AZ
			136	4839077	12904659	4.45267	0.00012514	15	25C	C	25	90.8	g	HS+AZ
			388	4337648	13405836	3.99128	0.000357017	15	25D	D	25	83.7	g	HS+AZ
			123	5623279	12120470	5.17425	0.000113178	15	25E	E	25	93.3	g	HS+AZ
			684	5081397	12661791	4.67564	0.000629381	15	26A	A	26	100.8	h	HS+AZ
			122	4554658	13189092	4.19096	0.000112258	15	26B	B	26	86.6	h	HS+AZ
			1095	4326880	13415897	3.98137	0.00100756	15	26C	C	26	81.7	h	HS+AZ
			3773	5398264	12341835	4.9672	0.00347172	15	26D	D	26	96	h	HS+AZ
			45	4924871	12818956	4.53161	4.14066e-05	15	27A	A	27	83.6	h	HS+AZ
			4058	3052758	14687056	2.80899	0.00373396	15	27B	B	27	67.3	h	HS+AZ
			661	4803823	12939388	4.42023	0.000608218	15	27C	C	27	92.5	h	HS+AZ
			2565	4256791	13484516	3.91688	0.00236018	15	27D	D	27	89	h	HS+AZ
			2278	5477936	12263658	5.04051	0.0020961	15	27E	E	27	95.7	h	HS+AZ
			18	3856172	13887682	3.54825	1.65627e-05	15	29A	A	29	81.8	j	HS+AZ
			248	4372493	13371131	4.02334	0.000228197	15	29B	B	29	86.3	j	HS+AZ
			14	4007020	13736838	3.68705	1.28821e-05	15	29C	C	29	79	j	HS+AZ
			1560	4997098	12745214	4.59807	0.00143543	15	29D	D	29	92.5	j	HS+AZ
			1097	2168555	15574220	1.99539	0.0010094	15	29E	E	29	62.4	j	HS+AZ
			341	2379622	15363909	2.1896	0.00031377	15	31A	A	31	58	j	HS+AZ
			4273	1907526	15832073	1.75521	0.00393179	15	31B	B	31	58.1	j	HS+AZ
			998	2720263	15022611	2.50304	0.000918307	15	31D	D	31	64.3	j	HS+AZ
			2097	1784242	15957533	1.64177	0.00192955	15	31E	E	31	54.4	j	HS+AZ
			185	4530241	13213446	4.16849	0.000170227	15	34A	A	34	79.1	m	HS+AZ
			420	3854016	13889436	3.54626	0.000386462	15	34B	B	34	72.1	m	HS+AZ
			2089	4621481	13120302	4.25245	0.00192219	15	34C	C	34	78.5	m	HS+AZ
			431	4046703	13696738	3.72356	0.000396584	15	34D	D	34	74.2	m	HS+AZ
			341	2452704	15290827	2.25685	0.00031377	15	34E	E	34	65.3	m	HS+AZ
			791	4620842	13122239	4.25186	0.000727837	15	36B	B	36	89.7	n	HS+AZ
			6618	3567755	14169499	3.28286	0.00608954	15	36C	C	36	67.2	n	HS+AZ
			35	4925844	12817993	4.5325	3.22052e-05	15	36D	D	36	97.8	n	HS+AZ
			14104	4499862	13229906	4.14054	0.0129778	15	37A	A	37	95.3	o	HS+AZ
			2135	4196215	13545522	3.86114	0.00196452	15	37B	B	37	86.2	o	HS+AZ
			1007	4479936	13262929	4.1222	0.000926589	15	37C	C	37	83.5	o	HS+AZ
			15782	2018465	15709625	1.85729	0.0145218	15	37E	E	37	64.6	o	HS+AZ
			24480	4590531	13128861	4.22397	0.0225252	15	38A	A	38	97	o	HS+AZ
			5495	4946419	12791958	4.55144	0.00505621	15	38B	B	38	101.5	o	HS+AZ
			3084	4854406	12886382	4.46677	0.00283774	15	38C	C	38	86.5	o	HS+AZ
			1323	4102093	13640456	3.77453	0.00121736	15	38D	D	38	70.2	o	HS+AZ
			288	3763000	13980584	3.46252	0.000265003	15	39A	A	39	70.9	o	HS+AZ
			746	2942774	14800352	2.70779	0.00068643	15	39B	B	39	62.9	o	HS+AZ
			951	2128577	15614344	1.95861	0.00087506	15	39C	C	39	59.6	o	HS+AZ
			425	3484275	14259172	3.20605	0.000391063	15	39D	D	39	73.1	o	HS+AZ
			328	3735614	14007930	3.43732	0.000301808	15	39E	E	39	77.8	o	HS+AZ
			1314	5202549	12540009	4.78711	0.00120907	15	3A	A	3	80.8	b	HS+AZ
			468	5163651	12579753	4.75132	0.000430629	15	3B	B	3	81.1	b	HS+AZ
			173	4293971	13449728	3.95109	0.000159186	15	3C	C	3	71.9	b	HS+AZ
			3060	3863163	13877649	3.55468	0.00281565	15	3D	D	3	71.6	b	HS+AZ
			937	4448304	13294631	4.0931	0.000862178	15	3E	E	3	82.8	b	HS+AZ
			1102	3716182	14026588	3.41944	0.001014	15	42B	B	42	76.1	p	HS+AZ
			1253	3803775	13938844	3.50003	0.00115295	15	42C	C	42	77	p	HS+AZ
			1034	5016142	12726696	4.61559	0.000951433	15	42D	D	42	91.5	p	HS+AZ
			1276	3691368	14051228	3.3966	0.00117411	15	42E	E	42	72.3	p	HS+AZ
			18854	2335387	15389631	2.1489	0.0173485	15	43A	A	43	63.8	p	HS+AZ
			2199	2516955	15224718	2.31597	0.0020234	15	43B	B	43	67.5	p	HS+AZ
			3767	2344837	15395268	2.1576	0.0034662	15	43C	C	43	58.5	p	HS+AZ
			4069	1517510	16222293	1.39633	0.00374408	15	43D	D	43	55.5	p	HS+AZ
			5273	3373024	14365575	3.10368	0.00485194	15	43E	E	43	72.4	p	HS+AZ
			3580	3373697	14366595	3.1043	0.00329413	15	44A	A	44	72.1	p	HS+AZ
			907	2727480	15015485	2.50968	0.000834574	15	44B	B	44	70.7	p	HS+AZ
			2457	1313059	16428356	1.20821	0.0022608	15	44C	C	44	57.4	p	HS+AZ
			3432	4628750	13111690	4.25913	0.00315795	15	44D	D	44	82.4	p	HS+AZ
			1029	2225746	15517097	2.04802	0.000946832	15	44E	E	44	60.6	p	HS+AZ
			210	5449667	12293995	5.0145	0.000193231	15	46A	A	46	93.4	r	CS
			948	3738753	14004171	3.44021	0.0008723	15	46B	B	46	78.4	r	CS
			91	3323859	14419922	3.05844	8.37334e-05	15	46C	C	46	65.4	r	CS
			4231	3113270	14626371	2.86467	0.00389315	15	46D	D	46	67.8	r	CS
			3697	4858400	12881775	4.47045	0.00340179	15	46E	E	46	81.5	r	CS
			503	4987475	12755894	4.58921	0.000462834	15	47A	A	47	87.9	s	HS
			1403	5198519	12543950	4.78341	0.00129097	15	47B	B	47	93.3	s	HS
			284	4992335	12751253	4.59369	0.000261322	15	47C	C	47	87.8	s	HS
			6950	4738829	12998093	4.36042	0.00639503	15	47D	D	47	84.3	s	HS
			7225	3643260	14093387	3.35234	0.00664807	15	47E	E	47	77.6	s	HS
			4894	4775205	12963773	4.39389	0.0045032	15	48A	A	48	88.4	t	HS
			71	2697722	15046079	2.4823	6.53305e-05	15	48B	B	48	64.5	t	HS
			4957	4451869	13287046	4.09638	0.00456117	15	48C	C	48	81.6	t	HS
			213	4699058	13044601	4.32383	0.000195991	15	48D	D	48	87.2	t	HS
			501	4422853	13320518	4.06968	0.000460994	15	48E	E	48	87.8	t	HS
			196	3597817	14145859	3.31052	0.000180349	15	49A	A	49	72.8	u	CS
			861	4532476	13210535	4.17055	0.000792247	15	49B	B	49	82.8	u	CS
			1818	4623486	13118568	4.25429	0.00167283	15	49C	C	49	84.8	u	CS
			3646	4976421	12763805	4.57904	0.00335486	15	49D	D	49	90.4	u	CS
			2726	5457608	12283538	5.02181	0.00250832	15	49E	E	49	94.9	u	CS
			11011	4162290	13570571	3.82992	0.0101317	15	4A	A	4	75.5	b	HS+AZ
			7909	2656177	15079786	2.44408	0.00727745	15	4B	B	4	61.9	b	HS+AZ
			4256	4784789	12954827	4.40271	0.00391615	15	4C	C	4	84	b	HS+AZ
			407	3021078	14722387	2.77984	0.0003745	15	4D	D	4	72.9	b	HS+AZ
			6265	3129929	14607678	2.88	0.00576473	15	4E	E	4	70.9	b	HS+AZ
			7	4980066	12763799	4.5824	6.44103e-06	15	53B	B	53	78.7	x	CS+AZ
			1890	5249135	12492847	4.82998	0.00173908	15	53C	C	53	92.4	x	CS+AZ
			1063	3619747	14123062	3.3307	0.000978117	15	53D	D	53	72.6	x	CS+AZ
			283	4314795	13428794	3.97025	0.000260402	15	53E	E	53	85	x	CS+AZ
			1673	4136930	13605269	3.80659	0.00153941	15	55A	A	55	78.3	y	wt
			423	5019661	12723788	4.61883	0.000389222	15	55B	B	55	87.2	y	wt
			1915	4018074	13723883	3.69722	0.00176208	15	55C	C	55	82.5	y	wt
			7130	4832966	12903776	4.44704	0.00656065	15	55D	D	55	100.8	y	wt
			575	4173563	13569734	3.84029	0.000529085	15	55E	E	55	104.5	y	wt
			21	5051621	12692230	4.64824	1.93231e-05	15	6A	A	6	84.7	c	HS+AZ
			4526	4610687	13128659	4.24251	0.00416459	15	6B	B	6	87	c	HS+AZ
			29	4603529	13140314	4.23593	2.66843e-05	15	6C	C	6	92.1	c	HS+AZ
			1884	3967437	13774551	3.65063	0.00173356	15	6D	D	6	73.1	c	HS+AZ
			748	3755507	13987617	3.45562	0.000688271	15	6E	E	6	75.9	c	HS+AZ
			928	2877811	14865133	2.64801	0.000853897	15	9A	A	9	67.5	d	HS+AZ
			20	3305161	14438691	3.04124	1.8403e-05	15	9B	B	9	62.8	d	HS+AZ
			15	3206509	14537348	2.95046	1.38022e-05	15	9C	C	9	59.1	d	HS+AZ
			1203	2401513	15341156	2.20975	0.00110694	15	9D	D	9	59.5	d	HS+AZ
			38	2188759	15555075	2.01398	3.49656e-05	15	9E	E	9	63.8	d	HS+AZ
			45469	2063517	15634886	2.22268	0.0489761	22	10A	A	10	109.3	d	HS+AZ
			101301	1847547	15795024	1.99005	0.109115	22	10B	B	10	112	d	HS+AZ
			8232	2638979	15096661	2.84253	0.00886695	22	10C	C	10	109	d	HS+AZ
			48050	2017363	15678459	2.17297	0.0517562	22	10D	D	10	113.9	d	HS+AZ
			115691	2008523	15619658	2.16345	0.124615	22	10E	E	10	120.6	d	HS+AZ
			283725	1883433	15576714	2.02871	0.305609	22	15A	A	15	119.3	d	HS+AZ
			356850	1283704	16103318	1.38272	0.384375	22	15B	B	15	119.5	d	HS+AZ
			106480	1880292	15757100	2.02532	0.114693	22	15C	C	15	119.4	d	HS+AZ
			37076	1899439	15807357	2.04595	0.0399358	22	15D	D	15	104.3	d	HS+AZ
			83893	2240654	15419325	2.41348	0.0903639	22	15E	E	15	113.7	d	HS+AZ
			104412	2003171	15636289	2.15768	0.112466	22	17A	A	17	106.9	e	HS+AZ
			105615	2067539	15570718	2.22701	0.113761	22	17B	B	17	112.3	e	HS+AZ
			41963	3006701	14695208	3.23861	0.0451997	22	17C	C	17	111.7	e	HS+AZ
			26042	2821190	14896640	3.0388	0.0280507	22	17D	D	17	115.2	e	HS+AZ
			262327	1957664	15523881	2.10866	0.282561	22	17E	E	17	122.6	e	HS+AZ
			1013	3837969	13904890	4.134	0.00109114	22	1A	A	1	107.7	a	HS+AZ
			24313	2361094	15358465	2.54321	0.0261883	22	1B	B	1	119.1	a	HS+AZ
			11685	2534205	15197982	2.72967	0.0125863	22	1C	C	1	117	a	HS+AZ
			129899	1952616	15661357	2.10323	0.139918	22	1D	D	1	117.7	a	HS+AZ
			65404	2303061	15375407	2.4807	0.0704488	22	1E	E	1	117.2	a	HS+AZ
			67230	1896674	15779968	2.04297	0.0724156	22	22A	A	22	108.2	e	HS+AZ
			153133	2252657	15338082	2.42641	0.164945	22	22B	B	22	112.1	e	HS+AZ
			108794	2054539	15580539	2.21301	0.117186	22	22C	C	22	121.5	e	HS+AZ
			25090	2598645	15120137	2.79908	0.0270253	22	22D	D	22	110.7	e	HS+AZ
			144944	2172283	15426645	2.33984	0.156124	22	22E	E	22	109.9	e	HS+AZ
			387843	1345642	16010387	1.44943	0.417758	22	23A	A	23	117.6	f	HS+AZ
			1992	2969144	14772736	3.19816	0.00214565	22	23B	B	23	101.1	f	HS+AZ
			120862	1859574	15763436	2.00301	0.130184	22	23C	C	23	114.9	f	HS+AZ
			180432	1946153	15617287	2.09626	0.194349	22	23D	D	23	114.4	f	HS+AZ
			99807	1774208	15869857	1.91106	0.107505	22	23E	E	23	115.6	f	HS+AZ
			86913	1812541	15844418	1.95235	0.0936168	22	25A	A	25	116.8	g	HS+AZ
			296201	1504002	15943669	1.62001	0.319048	22	25B	B	25	123.2	g	HS+AZ
			224098	1374570	16145204	1.48059	0.241383	22	25C	C	25	118.6	g	HS+AZ
			213565	1564250	15966057	1.6849	0.230038	22	25D	D	25	117.5	g	HS+AZ
			391172	1636774	15715926	1.76302	0.421344	22	25E	E	25	122.6	g	HS+AZ
			572941	1646410	15524521	1.7734	0.617133	22	26A	A	26	125.9	h	HS+AZ
			201414	1596808	15945650	1.71997	0.21695	22	26B	B	26	118.4	h	HS+AZ
			92755	2054276	15596841	2.21273	0.0999094	22	26C	C	26	117.8	h	HS+AZ
			557371	1108622	16077879	1.19413	0.600362	22	26D	D	26	124.9	h	HS+AZ
			171391	1772306	15800175	1.90901	0.184611	22	26E	E	26	120.1	h	HS+AZ
			180824	1829934	15733114	1.97108	0.194771	22	27A	A	27	113.5	h	HS+AZ
			2577	3082256	14659039	3.32	0.00277577	22	27B	B	27	106.2	h	HS+AZ
			561117	973244	16209511	1.04831	0.604397	22	27C	C	27	123	h	HS+AZ
			205138	1214333	16324401	1.308	0.220961	22	27D	D	27	117.3	h	HS+AZ
			302002	1442843	15999027	1.55413	0.325296	22	27E	E	27	123.4	h	HS+AZ
			41736	1926873	15775263	2.0755	0.0449552	22	29A	A	29	119.6	j	HS+AZ
			102559	1732350	15908963	1.86597	0.11047	22	29B	B	29	120.4	j	HS+AZ
			63051	1774039	15906782	1.91087	0.0679143	22	29C	C	29	115.1	j	HS+AZ
			183872	1550817	16009183	1.67044	0.198054	22	29D	D	29	126.3	j	HS+AZ
			196	2677611	15066065	2.88414	0.000211118	22	29E	E	29	96.8	j	HS+AZ
			767	3268432	14474673	3.52053	0.000826161	22	31A	A	31	88.4	j	HS+AZ
			7738	2699296	15036838	2.9075	0.00833485	22	31B	B	31	86.8	j	HS+AZ
			1515	3089236	14653121	3.32752	0.00163186	22	31C	C	31	90.9	j	HS+AZ
			932	3360373	14382567	3.61957	0.00100389	22	31D	D	31	96.5	j	HS+AZ
			1215	2578940	15163717	2.77786	0.00130872	22	31E	E	31	81.9	j	HS+AZ
			233398	1767225	15743249	1.90354	0.251401	22	34A	A	34	115.7	m	HS+AZ
			8732	2609065	15126075	2.81031	0.00940552	22	34B	B	34	109.3	m	HS+AZ
			98773	2234123	15410976	2.40645	0.106392	22	34C	C	34	116.5	m	HS+AZ
			15855	2633555	15094462	2.83669	0.0170779	22	34D	D	34	110.7	m	HS+AZ
			1524	3277224	14465124	3.53	0.00164155	22	34E	E	34	98.4	m	HS+AZ
			202015	1899795	15642062	2.04633	0.217597	22	36A	A	36	124	n	HS+AZ
			354211	1320472	16069189	1.42232	0.381532	22	36B	B	36	123.7	n	HS+AZ
			4431	3230154	14509287	3.4793	0.00477277	22	36C	C	36	111.8	n	HS+AZ
			469133	1369177	15905562	1.47478	0.505318	22	36D	D	36	130.1	n	HS+AZ
			147428	1597813	15998631	1.72106	0.158799	22	36E	E	36	126.4	n	HS+AZ
			535036	1139782	16069054	1.2277	0.576305	22	37A	A	37	122.1	o	HS+AZ
			278025	1613414	15852433	1.73786	0.29947	22	37B	B	37	121.6	o	HS+AZ
			151290	2026550	15566032	2.18286	0.162959	22	37C	C	37	119.1	o	HS+AZ
			763438	835529	16144905	0.899975	0.822324	22	37D	D	37	124.9	o	HS+AZ
			136161	1470987	16136724	1.58445	0.146663	22	37E	E	37	89.1	o	HS+AZ
			806388	406518	16530966	0.437874	0.868587	22	38A	A	38	129.5	o	HS+AZ
			760490	863143	16120239	0.929719	0.819148	22	38B	B	38	128.6	o	HS+AZ
			478712	1229883	16035277	1.32475	0.515636	22	38C	C	38	118.4	o	HS+AZ
			4093	3155483	14584296	3.39887	0.0044087	22	38D	D	38	106.2	o	HS+AZ
			688535	1085138	15970199	1.16884	0.741643	22	38E	E	38	120.9	o	HS+AZ
			5535	3288495	14449842	3.54214	0.00596193	22	39A	A	39	111.5	o	HS+AZ
			6760	3337914	14399198	3.59538	0.00728141	22	39B	B	39	99.6	o	HS+AZ
			6433	3072571	14664868	3.30957	0.00692919	22	39C	C	39	92.2	o	HS+AZ
			7026	3052829	14684017	3.2883	0.00756793	22	39D	D	39	112.6	o	HS+AZ
			39249	2135971	15568652	2.30072	0.0422764	22	39E	E	39	114.9	o	HS+AZ
			146909	1761299	15835664	1.89715	0.15824	22	3A	A	3	117.8	b	HS+AZ
			89681	2377878	15276313	2.56129	0.0965983	22	3B	B	3	119.3	b	HS+AZ
			28864	2651263	15063745	2.85576	0.0310903	22	3C	C	3	113.2	b	HS+AZ
			2884	3126932	14614056	3.36812	0.00310645	22	3D	D	3	108.6	b	HS+AZ
			101579	1821049	15821244	1.96151	0.109414	22	3E	E	3	120	b	HS+AZ
			11596	2476407	15255869	2.66742	0.0124904	22	42A	A	42	110.3	p	HS+AZ
			47189	2125574	15571109	2.28952	0.0508288	22	42B	B	42	115.9	p	HS+AZ
			95319	2307716	15340837	2.48572	0.102671	22	42C	C	42	115.8	p	HS+AZ
			266190	1582187	15895495	1.70422	0.286722	22	42D	D	42	124.6	p	HS+AZ
			17825	2725669	15000378	2.93591	0.0191999	22	42E	E	42	117.1	p	HS+AZ
			12265	2793250	14938357	3.0087	0.013211	22	43A	A	43	96.4	p	HS+AZ
			5290	2894498	14844084	3.11776	0.00569803	22	43B	B	43	101.5	p	HS+AZ
			2461	2515143	15226268	2.70914	0.00265082	22	43C	C	43	88.6	p	HS+AZ
			2556	1922403	15818913	2.07068	0.00275315	22	43D	D	43	79.2	p	HS+AZ
			10968	3041260	14691644	3.27584	0.011814	22	43E	E	43	108.8	p	HS+AZ
			22239	3326908	14394725	3.58352	0.0239543	22	44A	A	44	107.4	p	HS+AZ
			11267	2792097	14940508	3.00746	0.0121361	22	44B	B	44	106.7	p	HS+AZ
			3135	1965006	15775731	2.11657	0.00337681	22	44C	C	44	84	p	HS+AZ
			71090	2138450	15534332	2.30339	0.0765733	22	44D	D	44	118.1	p	HS+AZ
			2284	2640840	15100748	2.84453	0.00246017	22	44E	E	44	89.6	p	HS+AZ
			676985	1206666	15860221	1.29974	0.729202	22	46A	A	46	124.9	r	CS
			116427	1928517	15698928	2.07727	0.125407	22	46B	B	46	118	r	CS
			57003	2599069	15087800	2.79954	0.0613998	22	46C	C	46	112.3	r	CS
			1548	2345501	15396823	2.52642	0.0016674	22	46D	D	46	108.6	r	CS
			124542	2042264	15577066	2.19979	0.134148	22	46E	E	46	121.8	r	CS
			440364	1229466	16074042	1.3243	0.47433	22	47A	A	47	118.7	s	HS
			766230	1004396	15973246	1.08187	0.825331	22	47B	B	47	122.8	s	HS
			194961	1765856	15783055	1.90206	0.209999	22	47C	C	47	124.3	s	HS
			297401	1667281	15779190	1.79588	0.32034	22	47D	D	47	121.7	s	HS
			23647	2587641	15132584	2.78723	0.0254709	22	47E	E	47	119.3	s	HS
			153180	1829783	15760909	1.97092	0.164995	22	48A	A	48	121.7	t	HS
			1272	3567134	14175466	3.84228	0.00137011	22	48B	B	48	103.9	t	HS
			101948	2086539	15555385	2.24748	0.109811	22	48C	C	48	120.5	t	HS
			128912	1764916	15850044	1.90105	0.138855	22	48D	D	48	123.3	t	HS
			147302	1921741	15674829	2.06997	0.158664	22	48E	E	48	119.4	t	HS
			10153	2286747	15446972	2.46313	0.0109361	22	49A	A	49	112.6	u	CS
			234675	1665448	15843749	1.79391	0.252776	22	49B	B	49	117	u	CS
			94616	1918783	15730473	2.06678	0.101914	22	49C	C	49	121.4	u	CS
			352349	1379253	16012270	1.48564	0.379527	22	49D	D	49	119.2	u	CS
			567083	1086842	16089947	1.17067	0.610823	22	49E	E	49	122.9	u	CS
			64855	2086055	15592962	2.24696	0.0698574	22	4A	A	4	110	b	HS+AZ
			5129	3262561	14476182	3.51421	0.00552461	22	4B	B	4	98.9	b	HS+AZ
			190756	1721406	15831710	1.85418	0.205469	22	4C	C	4	116.2	b	HS+AZ
			24538	2265847	15453487	2.44062	0.0264307	22	4D	D	4	104.6	b	HS+AZ
			7468	2668458	15067946	2.87428	0.00804402	22	4E	E	4	107.1	b	HS+AZ
			85041	2142162	15516669	2.30739	0.0916004	22	53A	A	53	115.2	x	CS+AZ
			51979	2246556	15445337	2.41984	0.0559883	22	53B	B	53	118.7	x	CS+AZ
			184985	1881822	15677065	2.02697	0.199253	22	53C	C	53	123.7	x	CS+AZ
			21977	2772479	14949416	2.98633	0.0236721	22	53D	D	53	112.3	x	CS+AZ
			56947	1937248	15749677	2.08667	0.0613395	22	53E	E	53	119.4	x	CS+AZ
			98608	1963498	15681766	2.11495	0.106214	22	55A	A	55	120.9	y	wt
			323310	1389393	16031169	1.49656	0.348248	22	55B	B	55	124.4	y	wt
			283457	1150262	16310153	1.23898	0.305321	22	55C	C	55	115.5	y	wt
			611970	688779	16443123	0.741906	0.659173	22	55D	D	55	120.6	y	wt
			912558	190232	16641082	0.204905	0.982946	22	55E	E	55	126.4	y	wt
			207454	1760115	15776303	1.89588	0.223455	22	6A	A	6	117.7	c	HS+AZ
			207558	1550248	15986066	1.66982	0.223567	22	6B	B	6	116.7	c	HS+AZ
			393744	1329673	16020455	1.43223	0.424114	22	6C	C	6	123.1	c	HS+AZ
			73101	1942669	15728102	2.09251	0.0787395	22	6D	D	6	117.6	c	HS+AZ
			47922	1980085	15715865	2.13281	0.0516183	22	6E	E	6	111.5	c	HS+AZ
			1174	2740437	15002261	2.95181	0.00126455	22	9A	A	9	102.1	d	HS+AZ
			5420	2985725	14752727	3.21602	0.00583806	22	9B	B	9	98.6	d	HS+AZ
			4705	2861401	14877766	3.08211	0.00506791	22	9C	C	9	101.8	d	HS+AZ
			721	2946649	14796502	3.17393	0.000776612	22	9D	D	9	93.6	d	HS+AZ
			926	2614173	15128773	2.81581	0.000997425	22	9E	E	9	94.8	d	HS+AZ
			985610	133102	16625160	0.140313	1.03901	27	10A	A	10	119.8	d	HS+AZ
			917598	246587	16579687	0.259946	0.96731	27	10B	B	10	121.7	d	HS+AZ
			662986	454641	16626245	0.479272	0.698904	27	10C	C	10	120.7	d	HS+AZ
			659660	268608	16815604	0.28316	0.695398	27	10D	D	10	125.6	d	HS+AZ
			867616	278520	16597736	0.293609	0.91462	27	10E	E	10	129.7	d	HS+AZ
			1008948	235197	16499727	0.247939	1.06361	27	15A	A	15	128	d	HS+AZ
			1053430	38259	16652183	0.0403317	1.1105	27	15B	B	15	126.7	d	HS+AZ
			730107	228232	16785533	0.240597	0.769661	27	15C	C	15	128.9	d	HS+AZ
			811242	157009	16775621	0.165515	0.855192	27	15D	D	15	114.3	d	HS+AZ
			812465	253512	16677895	0.267246	0.856481	27	15E	E	15	124.8	d	HS+AZ
			944970	215925	16582977	0.227623	0.996165	27	17A	A	17	117.7	e	HS+AZ
			818672	210514	16714686	0.221919	0.863025	27	17B	B	17	122.1	e	HS+AZ
			739097	694826	16309949	0.732469	0.779138	27	17C	C	17	125.3	e	HS+AZ
			816100	357909	16569863	0.377299	0.860313	27	17D	D	17	128.8	e	HS+AZ
			1138483	180682	16424707	0.190471	1.20016	27	17E	E	17	131.9	e	HS+AZ
			519644	1234091	15990137	1.30095	0.547796	27	1A	A	1	125.9	a	HS+AZ
			738630	171252	16833990	0.18053	0.778646	27	1B	B	1	130.8	a	HS+AZ
			586788	405440	16751644	0.427405	0.618578	27	1C	C	1	129.9	a	HS+AZ
			913604	153974	16676294	0.162316	0.9631	27	1D	D	1	127.8	a	HS+AZ
			807041	325610	16611221	0.34325	0.850763	27	1E	E	1	129.5	a	HS+AZ
			776686	269934	16697252	0.284558	0.818764	27	22A	A	22	119.4	e	HS+AZ
			887835	204512	16651525	0.215592	0.935935	27	22B	B	22	123.3	e	HS+AZ
			915512	123156	16705204	0.129828	0.965111	27	22C	C	22	131.3	e	HS+AZ
			649616	384410	16709846	0.405236	0.68481	27	22D	D	22	123.4	e	HS+AZ
			859939	179039	16704894	0.188739	0.906527	27	22E	E	22	121	e	HS+AZ
			1128166	73246	16542460	0.0772142	1.18929	27	23A	A	23	124.8	f	HS+AZ
			411436	727514	16604922	0.766928	0.433726	27	23B	B	23	116.8	f	HS+AZ
			974276	197369	16572227	0.208062	1.02706	27	23C	C	23	125.3	f	HS+AZ
			926924	152876	16664072	0.161158	0.977141	27	23D	D	23	123.8	f	HS+AZ
			630189	197341	16916342	0.208032	0.66433	27	23E	E	23	125.8	f	HS+AZ
			775030	141705	16827137	0.149382	0.817018	27	25A	A	25	128	g	HS+AZ
			889541	86751	16767580	0.0914508	0.937733	27	25B	B	25	131.8	g	HS+AZ
			786173	99447	16858252	0.104835	0.828765	27	25C	C	25	126.9	g	HS+AZ
			937749	99630	16706493	0.105028	0.988553	27	25D	D	25	126.4	g	HS+AZ
			1157660	91751	16494461	0.0967217	1.22038	27	25E	E	25	130.8	g	HS+AZ
			1072355	109888	16561629	0.115841	1.13045	27	26A	A	26	132.6	h	HS+AZ
			977800	91576	16674496	0.0965372	1.03077	27	26B	B	26	126.9	h	HS+AZ
			865670	349527	16528675	0.368463	0.912569	27	26C	C	26	127.4	h	HS+AZ
			1249982	97049	16396841	0.102307	1.3177	27	26D	D	26	131.2	h	HS+AZ
			746103	204227	16793542	0.215291	0.786524	27	26E	E	26	129.3	h	HS+AZ
			926366	117551	16699955	0.123919	0.976553	27	27A	A	27	122.2	h	HS+AZ
			517164	742894	16483814	0.783141	0.545182	27	27B	B	27	122.6	h	HS+AZ
			1098698	55697	16589477	0.0587145	1.15822	27	27C	C	27	129.3	h	HS+AZ
			880108	87550	16776214	0.0922931	0.927789	27	27D	D	27	125	h	HS+AZ
			1077646	93123	16573103	0.0981681	1.13603	27	27E	E	27	131.9	h	HS+AZ
			659128	221162	16863582	0.233144	0.694837	27	29A	A	29	130	j	HS+AZ
			761045	170601	16812226	0.179844	0.802276	27	29B	B	29	129.2	j	HS+AZ
			716033	288300	16739539	0.303919	0.754825	27	29C	C	29	125.2	j	HS+AZ
			923638	169659	16650575	0.17885	0.973677	27	29D	D	29	134.9	j	HS+AZ
			26264	1765549	15952059	1.8612	0.0276869	27	29E	E	29	117.4	j	HS+AZ
			10798	3157509	14575565	3.32857	0.011383	27	31A	A	31	113.2	j	HS+AZ
			5388	2953805	14784679	3.11383	0.0056799	27	31B	B	31	110.2	j	HS+AZ
			8489	3326583	14408800	3.5068	0.0089489	27	31C	C	31	117.4	j	HS+AZ
			15268	2644412	15084192	2.78768	0.0160952	27	31D	D	31	115.4	j	HS+AZ
			1232	2937003	14805637	3.09612	0.00129875	27	31E	E	31	106.3	j	HS+AZ
			745665	95997	16902210	0.101198	0.786062	27	34A	A	34	125	m	HS+AZ
			549169	531382	16663321	0.56017	0.578921	27	34B	B	34	122.2	m	HS+AZ
			752983	339556	16651333	0.357952	0.793777	27	34C	C	34	126.7	m	HS+AZ
			708568	568409	16466895	0.599203	0.746956	27	34D	D	34	123.3	m	HS+AZ
			105041	2045762	15593069	2.15659	0.110732	27	34E	E	34	119.5	m	HS+AZ
			1095120	251525	16397227	0.265152	1.15445	27	36A	A	36	132.1	n	HS+AZ
			1049630	115441	16578801	0.121695	1.10649	27	36B	B	36	130.6	n	HS+AZ
			541705	1071952	16130215	1.13003	0.571053	27	36C	C	36	128	n	HS+AZ
			1033245	136363	16574264	0.143751	1.08922	27	36D	D	36	137.1	n	HS+AZ
			911273	135278	16697321	0.142607	0.960642	27	36E	E	36	134.6	n	HS+AZ
			963497	60570	16719805	0.0638515	1.0157	27	37A	A	37	129.4	o	HS+AZ
			1036958	96221	16610693	0.101434	1.09314	27	37B	B	37	130.4	o	HS+AZ
			754092	151293	16838487	0.159489	0.794946	27	37C	C	37	129.8	o	HS+AZ
			1144293	56736	16542843	0.0598097	1.20629	27	37D	D	37	130.6	o	HS+AZ
			238777	1220711	16284384	1.28684	0.251713	27	37E	E	37	107	o	HS+AZ
			1064784	24683	16654405	0.0260202	1.12247	27	38A	A	38	134.6	o	HS+AZ
			1301613	84634	16357625	0.0892192	1.37213	27	38B	B	38	134.3	o	HS+AZ
			1171223	84516	16488133	0.0890948	1.23468	27	38C	C	38	124.6	o	HS+AZ
			176732	1744837	15822303	1.83937	0.186307	27	38D	D	38	122.2	o	HS+AZ
			1336190	103567	16304115	0.109178	1.40858	27	38E	E	38	126.6	o	HS+AZ
			421978	1104427	16217467	1.16426	0.444839	27	39A	A	39	126.8	o	HS+AZ
			284848	1531455	15927569	1.61442	0.30028	27	39B	B	39	117.2	o	HS+AZ
			221453	1894069	15628350	1.99668	0.23345	27	39C	C	39	116.8	o	HS+AZ
			598271	907526	16238075	0.956692	0.630683	27	39D	D	39	128	o	HS+AZ
			732725	448419	16562728	0.472713	0.772421	27	39E	E	39	127	o	HS+AZ
			960214	230593	16553065	0.243086	1.01223	27	3A	A	3	127.2	b	HS+AZ
			824237	372773	16546862	0.392968	0.868891	27	3B	B	3	131.5	b	HS+AZ
			649463	883461	16210948	0.931324	0.684648	27	3C	C	3	126.1	b	HS+AZ
			380497	1175265	16188110	1.23894	0.401111	27	3D	D	3	124.5	b	HS+AZ
			794119	236681	16713072	0.249503	0.837141	27	3E	E	3	129.9	b	HS+AZ
			699565	339284	16705023	0.357665	0.737465	27	42A	A	42	123.1	p	HS+AZ
			781420	225340	16737112	0.237548	0.823754	27	42B	B	42	127	p	HS+AZ
			830934	376525	16536413	0.396924	0.875951	27	42C	C	42	127.5	p	HS+AZ
			1032930	93497	16617445	0.0985623	1.08889	27	42D	D	42	133.3	p	HS+AZ
			781796	590940	16371136	0.622955	0.824151	27	42E	E	42	131.2	p	HS+AZ
			118943	1730857	15894072	1.82463	0.125387	27	43A	A	43	116.1	p	HS+AZ
			145521	1607248	15991103	1.69432	0.153405	27	43B	B	43	123.4	p	HS+AZ
			68347	2134576	15540949	2.25022	0.0720498	27	43C	C	43	113.1	p	HS+AZ
			12731	2084781	15646360	2.19773	0.0134207	27	43D	D	43	103.3	p	HS+AZ
			499294	829725	16414853	0.874676	0.526344	27	43E	E	43	124	p	HS+AZ
			325468	1270257	16148147	1.33907	0.343101	27	44A	A	44	126.6	p	HS+AZ
			267982	950296	16525594	1.00178	0.2825	27	44B	B	44	128.1	p	HS+AZ
			14115	2050841	15678916	2.16195	0.0148797	27	44C	C	44	108.8	p	HS+AZ
			852162	248962	16642748	0.26245	0.898329	27	44D	D	44	129.3	p	HS+AZ
			47037	1837633	15859202	1.93719	0.0495853	27	44E	E	44	113.4	p	HS+AZ
			1335649	79760	16328463	0.0840811	1.40801	27	46A	A	46	130.9	r	CS
			720322	118732	16904818	0.125164	0.759346	27	46B	B	46	127.5	r	CS
			596018	582063	16565791	0.613597	0.628308	27	46C	C	46	125.7	r	CS
			374629	763649	16605594	0.805021	0.394925	27	46D	D	46	121.2	r	CS
			742919	276104	16724849	0.291062	0.783168	27	46E	E	46	131	r	CS
			995616	127580	16620676	0.134492	1.04955	27	47A	A	47	126.3	s	HS
			1222704	87077	16434091	0.0917945	1.28895	27	47B	B	47	129.1	s	HS
			1017387	153539	16572946	0.161857	1.07251	27	47C	C	47	132.9	s	HS
			1004604	167988	16571280	0.177089	1.05903	27	47D	D	47	130.6	s	HS
			628983	579150	16535739	0.610526	0.663059	27	47E	E	47	132.5	s	HS
			879567	162215	16702090	0.171003	0.927219	27	48A	A	48	131.6	t	HS
			246295	1335766	16161811	1.40813	0.259638	27	48B	B	48	125	t	HS
			795546	343704	16604622	0.362325	0.838646	27	48C	C	48	131.6	t	HS
			710750	187993	16845129	0.198178	0.749256	27	48D	D	48	132.6	t	HS
			922581	185857	16635434	0.195926	0.972563	27	48E	E	48	128.1	t	HS
			729210	400771	16613891	0.422483	0.768716	27	49A	A	49	125.2	u	CS
			861132	111259	16771481	0.117287	0.907785	27	49B	B	49	125.7	u	CS
			916226	121354	16706292	0.127929	0.965864	27	49C	C	49	132.1	u	CS
			916498	71738	16755636	0.0756245	0.96615	27	49D	D	49	127.3	u	CS
			1218045	43389	16482438	0.0457397	1.28403	27	49E	E	49	129.1	u	CS
			778418	196075	16769379	0.206698	0.82059	27	4A	A	4	121.3	b	HS+AZ
			209782	1108373	16425717	1.16842	0.221147	27	4B	B	4	117.1	b	HS+AZ
			1031204	119333	16593335	0.125798	1.08707	27	4C	C	4	124.8	b	HS+AZ
			400292	659392	16684188	0.695115	0.421978	27	4D	D	4	116.3	b	HS+AZ
			411709	820579	16511584	0.865035	0.434014	27	4E	E	4	122.2	b	HS+AZ
			929354	248037	16566481	0.261475	0.979703	27	53A	A	53	124.9	x	CS+AZ
			711422	300366	16732084	0.316639	0.749964	27	53B	B	53	129.8	x	CS+AZ
			1115392	175636	16452844	0.185151	1.17582	27	53C	C	53	132.3	x	CS+AZ
			559179	548119	16636574	0.577814	0.589473	27	53D	D	53	125.6	x	CS+AZ
			674407	209201	16860264	0.220535	0.710944	27	53E	E	53	131	x	CS+AZ
			618857	167683	16957332	0.176767	0.652384	27	55A	A	55	130.7	y	wt
			869690	168136	16706046	0.177245	0.916807	27	55B	B	55	132.7	y	wt
			852937	78965	16811970	0.083243	0.899146	27	55C	C	55	123	y	wt
			869552	52215	16822105	0.0550438	0.916661	27	55D	D	55	125.7	y	wt
			957424	9321	16777127	0.00982598	1.00929	27	55E	E	55	129.7	y	wt
			987179	173489	16583204	0.182888	1.04066	27	6A	A	6	126.2	c	HS+AZ
			1106330	109201	16528341	0.115117	1.16627	27	6B	B	6	124.8	c	HS+AZ
			965143	89961	16688768	0.0948347	1.01743	27	6C	C	6	129.4	c	HS+AZ
			849272	209112	16685488	0.220441	0.895282	27	6D	D	6	127	c	HS+AZ
			792701	365056	16586115	0.384833	0.835647	27	6E	E	6	121.4	c	HS+AZ
			89463	1962785	15691624	2.06912	0.0943098	27	9A	A	9	122.4	d	HS+AZ
			274624	1319784	16149464	1.39128	0.289502	27	9B	B	9	117	d	HS+AZ
			159660	1667679	15916533	1.75803	0.16831	27	9C	C	9	119.5	d	HS+AZ
			28208	2335946	15379718	2.4625	0.0297362	27	9D	D	9	117.9	d	HS+AZ
			31988	2155838	15556046	2.27263	0.033721	27	9E	E	9	115.9	d	HS+AZ
			946246	39740	16757886	0.0421435	1.00348	29	10A	A	10	0	d	HS+AZ
			1081659	89764	16572449	0.0951931	1.14708	29	10B	B	10	0	d	HS+AZ
			839817	233743	16670312	0.24788	0.89061	29	10C	C	10	0	d	HS+AZ
			929305	127062	16687505	0.134747	0.985511	29	10D	D	10	0	d	HS+AZ
			925569	123603	16694700	0.131079	0.981549	29	10E	E	10	0	d	HS+AZ
			1117395	65263	16561214	0.0692102	1.18498	29	15A	A	15	0	d	HS+AZ
			1128199	8759	16606914	0.00928876	1.19643	29	15B	B	15	0	d	HS+AZ
			1025749	110769	16607354	0.117468	1.08779	29	15C	C	15	0	d	HS+AZ
			822143	74136	16847593	0.0786198	0.871867	29	15D	D	15	0	d	HS+AZ
			949804	167039	16627029	0.177142	1.00725	29	15E	E	15	0	d	HS+AZ
			1094208	102151	16547513	0.108329	1.16039	29	17A	A	17	0	e	HS+AZ
			983598	102071	16658203	0.108244	1.04309	29	17B	B	17	0	e	HS+AZ
			849830	569475	16324567	0.603918	0.901229	29	17C	C	17	0	e	HS+AZ
			955086	201273	16587513	0.213446	1.01285	29	17D	D	17	0	e	HS+AZ
			1107164	45541	16591167	0.0482954	1.17413	29	17E	E	17	0	e	HS+AZ
			361963	1424519	15957390	1.51068	0.383855	29	1A	A	1	0	a	HS+AZ
			838662	103597	16801613	0.109863	0.889385	29	1B	B	1	0	a	HS+AZ
			722919	179508	16841445	0.190365	0.766642	29	1C	C	1	0	a	HS+AZ
			925899	83690	16734283	0.0887517	0.981899	29	1D	D	1	0	a	HS+AZ
			919914	189906	16634052	0.201392	0.975552	29	1E	E	1	0	a	HS+AZ
			889945	119197	16734730	0.126406	0.94377	29	22A	A	22	0	e	HS+AZ
			1027293	82641	16633938	0.0876392	1.08943	29	22B	B	22	0	e	HS+AZ
			1022362	37345	16684165	0.0396037	1.0842	29	22C	C	22	0	e	HS+AZ
			869306	141373	16733193	0.149923	0.921883	29	22D	D	22	0	e	HS+AZ
			883444	52001	16808427	0.0551461	0.936876	29	22E	E	22	0	e	HS+AZ
			1168981	25199	16549692	0.0267231	1.23968	29	23A	A	23	0	f	HS+AZ
			596910	446970	16699992	0.474003	0.633012	29	23B	B	23	0	f	HS+AZ
			1136258	124063	16483551	0.131567	1.20498	29	23C	C	23	0	f	HS+AZ
			1052018	72361	16619493	0.0767375	1.11565	29	23D	D	23	0	f	HS+AZ
			721733	114999	16907140	0.121954	0.765384	29	23E	E	23	0	f	HS+AZ
			928122	103707	16712043	0.109979	0.984256	29	25A	A	25	0	g	HS+AZ
			975292	16096	16752484	0.0170695	1.03428	29	25B	B	25	0	g	HS+AZ
			911800	48354	16783718	0.0512785	0.966947	29	25C	C	25	0	g	HS+AZ
			1034509	19219	16690144	0.0203814	1.09708	29	25D	D	25	0	g	HS+AZ
			1074295	12237	16657340	0.0129771	1.13927	29	25E	E	25	0	g	HS+AZ
			1157655	43149	16543068	0.0457587	1.22767	29	26A	A	26	0	h	HS+AZ
			1042390	32755	16668727	0.0347361	1.10544	29	26B	B	26	0	h	HS+AZ
			1005766	190530	16547576	0.202054	1.0666	29	26C	C	26	0	h	HS+AZ
			1081240	8492	16654140	0.00900561	1.14663	29	26D	D	26	0	h	HS+AZ
			851533	149556	16742783	0.158601	0.903035	29	26E	E	26	0	h	HS+AZ
			948911	57342	16737619	0.0608101	1.0063	29	27A	A	27	0	h	HS+AZ
			727647	541275	16474950	0.574012	0.771656	29	27B	B	27	0	h	HS+AZ
			1172938	9948	16560986	0.0105497	1.24388	29	27C	C	27	0	h	HS+AZ
			1021932	30546	16691394	0.0323935	1.08374	29	27D	D	27	0	h	HS+AZ
			1053454	11791	16678627	0.0125041	1.11717	29	27E	E	27	0	h	HS+AZ
			704226	159989	16879657	0.169665	0.746819	29	29A	A	29	0	j	HS+AZ
			914243	94140	16735489	0.0998337	0.969538	29	29B	B	29	0	j	HS+AZ
			801059	148546	16794267	0.15753	0.849508	29	29C	C	29	0	j	HS+AZ
			996702	47630	16699540	0.0505107	1.05698	29	29D	D	29	0	j	HS+AZ
			1230	2685242	15057400	2.84765	0.00130439	29	29E	E	29	0	j	HS+AZ
			11249	3700552	14032071	3.92437	0.0119294	29	31A	A	31	0	j	HS+AZ
			18443	3340810	14384619	3.54287	0.0195585	29	31B	B	31	0	j	HS+AZ
			9411	3604600	14129861	3.82261	0.00998019	29	31C	C	31	0	j	HS+AZ
			7168	3163793	14572911	3.35514	0.00760153	29	31D	D	31	0	j	HS+AZ
			3197	3406404	14334271	3.61243	0.00339036	29	31E	E	31	0	j	HS+AZ
			842548	39235	16862089	0.041608	0.893506	29	34A	A	34	0	m	HS+AZ
			611844	307206	16824822	0.325786	0.648849	29	34B	B	34	0	m	HS+AZ
			837373	158508	16747991	0.168095	0.888018	29	34C	C	34	0	m	HS+AZ
			754811	292869	16696192	0.310582	0.800463	29	34D	D	34	0	m	HS+AZ
			27352	3461740	14254780	3.67111	0.0290063	29	34E	E	34	0	m	HS+AZ
			1263746	134546	16345580	0.142684	1.34018	29	36A	A	36	0	n	HS+AZ
			1131730	23290	16588852	0.0246986	1.20018	29	36B	B	36	0	n	HS+AZ
			885283	516851	16341738	0.548111	0.938826	29	36C	C	36	0	n	HS+AZ
			1095216	34896	16613760	0.0370066	1.16146	29	36D	D	36	0	n	HS+AZ
			967662	32195	16744015	0.0341422	1.02619	29	36E	E	36	0	n	HS+AZ
			1069765	6064	16668043	0.00643076	1.13447	29	37A	A	37	0	o	HS+AZ
			986858	26323	16730691	0.0279151	1.04654	29	37B	B	37	0	o	HS+AZ
			799440	63314	16881118	0.0671433	0.847791	29	37C	C	37	0	o	HS+AZ
			1092683	3740	16647449	0.0039662	1.15877	29	37D	D	37	0	o	HS+AZ
			270445	1196295	16277132	1.26865	0.286802	29	37E	E	37	0	o	HS+AZ
			1015622	17958	16710292	0.0190441	1.07705	29	38A	A	38	0	o	HS+AZ
			1302536	17216	16424120	0.0182572	1.38132	29	38B	B	38	0	o	HS+AZ
			1174075	18272	16551525	0.0193771	1.24508	29	38C	C	38	0	o	HS+AZ
			284099	1585693	15874080	1.6816	0.301282	29	38D	D	38	0	o	HS+AZ
			1474915	47037	16221920	0.0498819	1.56412	29	38E	E	38	0	o	HS+AZ
			418623	1122614	16202635	1.19051	0.443942	29	39A	A	39	0	o	HS+AZ
			49109	2592220	15102543	2.749	0.0520792	29	39B	B	39	0	o	HS+AZ
			35014	3083738	14625120	3.27025	0.0371317	29	39C	C	39	0	o	HS+AZ
			645962	951095	16146815	1.00862	0.685031	29	39D	D	39	0	o	HS+AZ
			885787	251498	16606587	0.266709	0.939361	29	39E	E	39	0	o	HS+AZ
			923048	48404	16772420	0.0513315	0.978875	29	3A	A	3	0	b	HS+AZ
			920969	205345	16617558	0.217765	0.97667	29	3B	B	3	0	b	HS+AZ
			762020	604674	16377178	0.641246	0.808108	29	3C	C	3	0	b	HS+AZ
			457512	1169597	16116763	1.24034	0.485183	29	3D	D	3	0	b	HS+AZ
			862302	43705	16837865	0.0463483	0.914455	29	3E	E	3	0	b	HS+AZ
			815258	251889	16676725	0.267124	0.864566	29	42A	A	42	0	p	HS+AZ
			921322	105602	16716948	0.111989	0.977045	29	42B	B	42	0	p	HS+AZ
			896557	188185	16659130	0.199567	0.950782	29	42C	C	42	0	p	HS+AZ
			962158	16219	16765495	0.0171999	1.02035	29	42D	D	42	0	p	HS+AZ
			943618	291264	16508990	0.30888	1.00069	29	42E	E	42	0	p	HS+AZ
			38340	2588634	15116898	2.7452	0.0406589	29	43A	A	43	0	p	HS+AZ
			63571	2432044	15248257	2.57914	0.0674159	29	43B	B	43	0	p	HS+AZ
			10717	2752996	14980159	2.9195	0.0113652	29	43C	C	43	0	p	HS+AZ
			1618	2528971	15213283	2.68193	0.00171586	29	43D	D	43	0	p	HS+AZ
			573430	709274	16461168	0.752172	0.608112	29	43E	E	43	0	p	HS+AZ
			266837	1954906	15522129	2.07314	0.282976	29	44A	A	44	0	p	HS+AZ
			271410	1814612	15657850	1.92436	0.287825	29	44B	B	44	0	p	HS+AZ
			9196	2788775	14945901	2.95744	0.00975219	29	44C	C	44	0	p	HS+AZ
			968002	103594	16672276	0.10986	1.02655	29	44D	D	44	0	p	HS+AZ
			18678	2825905	14899289	2.99682	0.0198077	29	44E	E	44	0	p	HS+AZ
			1291138	23078	16429656	0.0244738	1.36923	29	46A	A	46	0	r	CS
			849861	69339	16824672	0.0735327	0.901262	29	46B	B	46	0	r	CS
			733247	293743	16716882	0.311509	0.777595	29	46C	C	46	0	r	CS
			580018	451941	16711913	0.479275	0.615098	29	46D	D	46	0	r	CS
			827716	154838	16761318	0.164203	0.877777	29	46E	E	46	0	r	CS
			1045697	31812	16666363	0.033736	1.10894	29	47A	A	47	0	s	HS
			1241933	15601	16486338	0.0165446	1.31705	29	47B	B	47	0	s	HS
			1095468	35349	16613055	0.037487	1.16172	29	47C	C	47	0	s	HS
			1056993	69208	16617671	0.0733938	1.12092	29	47D	D	47	0	s	HS
			765040	360434	16618398	0.382234	0.811311	29	47E	E	47	0	s	HS
			944291	86657	16712924	0.0918981	1.0014	29	48A	A	48	0	t	HS
			141725	2336930	15265217	2.47827	0.150297	29	48B	B	48	0	t	HS
			995176	210026	16538670	0.222729	1.05537	29	48C	C	48	0	t	HS
			901979	91440	16750453	0.0969704	0.956532	29	48D	D	48	0	t	HS
			1056124	91882	16595866	0.0974391	1.12	29	48E	E	48	0	t	HS
			751564	219019	16773289	0.232266	0.79702	29	49A	A	49	0	u	CS
			958280	28156	16757436	0.0298589	1.01624	29	49B	B	49	0	u	CS
			985788	88030	16670054	0.0933542	1.04541	29	49C	C	49	0	u	CS
			770398	43391	16930083	0.0460153	0.816993	29	49D	D	49	0	u	CS
			1299309	5265	16439298	0.00558343	1.37789	29	49E	E	49	0	u	CS
			946436	68685	16728751	0.0728392	1.00368	29	4A	A	4	0	b	HS+AZ
			269158	1549311	15925403	1.64302	0.285437	29	4B	B	4	0	b	HS+AZ
			1061196	27936	16654740	0.0296256	1.12538	29	4C	C	4	0	b	HS+AZ
			550672	434542	16758658	0.460824	0.583977	29	4D	D	4	0	b	HS+AZ
			675056	513960	16554856	0.545045	0.715884	29	4E	E	4	0	b	HS+AZ
			1049613	110221	16584038	0.116887	1.1131	29	53A	A	53	0	x	CS+AZ
			830727	173908	16739237	0.184426	0.880971	29	53B	B	53	0	x	CS+AZ
			1130775	67585	16545512	0.0716726	1.19917	29	53C	C	53	0	x	CS+AZ
			763156	278064	16702652	0.294882	0.809313	29	53D	D	53	0	x	CS+AZ
			820136	138259	16785477	0.146621	0.869739	29	53E	E	53	0	x	CS+AZ
			757402	80360	16906110	0.0852203	0.803211	29	55A	A	55	0	y	wt
			941467	36080	16766325	0.0382622	0.998408	29	55B	B	55	0	y	wt
			948721	27885	16767266	0.0295715	1.0061	29	55C	C	55	0	y	wt
			976244	7827	16759801	0.00830039	1.03529	29	55D	D	55	0	y	wt
			954662	2103	16787107	0.00223019	1.0124	29	55E	E	55	0	y	wt
			1012167	39324	16692381	0.0417024	1.07338	29	6A	A	6	0	c	HS+AZ
			1068812	35019	16640041	0.037137	1.13346	29	6B	B	6	0	c	HS+AZ
			1112188	30577	16601107	0.0324263	1.17945	29	6C	C	6	0	c	HS+AZ
			919817	65575	16758480	0.0695411	0.975449	29	6D	D	6	0	c	HS+AZ
			828358	205766	16709748	0.218211	0.878458	29	6E	E	6	0	c	HS+AZ
			8438	2479476	15255958	2.62944	0.00894834	29	9A	A	9	0	d	HS+AZ
			104379	2221039	15418454	2.35537	0.110692	29	9B	B	9	0	d	HS+AZ
			18469	2479191	15246212	2.62914	0.019586	29	9C	C	9	0	d	HS+AZ
			15366	3107208	14621298	3.29514	0.0162954	29	9D	D	9	0	d	HS+AZ
			17965	2668664	15057243	2.83007	0.0190515	29	9E	E	9	0	d	HS+AZ

## Sheet: pixel_count_weight_segregating_
			raw necrotic pixel count	raw vital pixel count	raw background pixel count	rel.vital	rel.necrotic	day	ID	replicate	line	water_loss [g]	genotype
			1101	561720	17181051	0.337575	0.000662	1	31xS_A	A	31xS	3.9	t/t
			1652	393606	17348614	0.236544	0.000993	1	31xS_B	B	31xS	4.2	o/t
			1407	996171	16746294	0.598665	0.000846	1	31xS_C	C	31xS	4.2	o/o
			520	692273	17051079	0.416032	0.000313	1	31xS_D	D	31xS	4	o/o
			122	918629	16825121	0.552065	7.3e-05	1	31xS_E	E	31xS	4	o/t
			538	943821	16799513	0.567204	0.000323	1	31xS_F	F	31xS	4.7	o/o
			342	803892	16939638	0.483112	0.000206	1	31xS_G	G	31xS	4.7	t/t
			920	723395	17019557	0.434736	0.000553	1	31xS_H	H	31xS	4.6	t/t
			802	620910	17122160	0.373146	0.000482	1	31xS_I	I	31xS	4.6	t/t
			815	1015580	16727477	0.610329	0.00049	1	31xS_J	J	31xS	4.3	o/t
			586	943921	16799365	0.567264	0.000352	1	31xS_K	K	31xS	4.2	o/o
			1251	448286	17294335	0.269405	0.000752	1	31xS_L	L	31xS	4.6	t/t
			2142	1012079	16729651	0.608225	0.001287	1	31xS_M	M	31xS	4.4	o/t
			636	686460	17056776	0.412539	0.000382	1	31xS_N	N	31xS	4.1	o/o
			5355	698562	17039955	0.419812	0.003218	1	31xS_O	O	31xS	4.1	o/o
			305	645282	17098285	0.387792	0.000183	1	31xS_P	P	31xS	3.9	o/o
			491	980880	16762501	0.589475	0.000295	1	Colx31A	A	Colx31	4	+/+
			1575	2642634	15099663	1.58813	0.000947	1	Colx31B	B	Colx31	5.2	+/+
			3381	2936656	14803835	1.76483	0.002032	1	Colx31C	C	Colx31	5.7	+/o
			341	1136386	16607145	0.682929	0.000205	1	Colx31D	D	Colx31	3.9	+/o
			497	1840443	15902932	1.10604	0.000299	1	Colx31E	E	Colx31	4.5	+/o
			1702	612663	17129507	0.36819	0.001023	1	Colx31F	F	Colx31	4.3	o/o
			470	524644	17218758	0.315293	0.000282	1	Colx31G	G	Colx31	4.3	o/o
			441	657185	17086246	0.394946	0.000265	1	Colx31H	H	Colx31	4	o/o
			1223	1754976	15987673	1.05468	0.000735	1	Colx31I	I	Colx31	4.3	+/+
			179	2065054	15678639	1.24103	0.000108	1	Colx31J	J	Colx31	5.2	+/o
			1321	487169	17255382	0.292772	0.000794	1	Colx31K	K	Colx31	4.2	o/o
			725	491720	17251427	0.295507	0.000436	1	Colx31L	L	Colx31	3.6	o/o
			31	2179751	15564090	1.30996	1.9e-05	1	Colx31M	M	Colx31	4.9	+/o
			401	1370909	16372562	0.82387	0.000241	1	Colx31N	N	Colx31	3.9	+/o
			525	735622	17007725	0.442084	0.000316	1	Colx31O	O	Colx31	3.6	o/o
			142	1972391	15771339	1.18534	8.5e-05	1	Colx31P	P	Colx31	5.1	+/+
			738	1827458	15915676	1.09824	0.000444	1	Colx31Q	Q	Colx31	4.7	+/o
			1569	483972	17258331	0.290851	0.000943	1	Colx31R	R	Colx31	4.7	o/o
			353	1162882	16580637	0.698852	0.000212	1	Colx31S	S	Colx31	4.5	+/o
			107	567492	17176273	0.341043	6.4e-05	1	Colx31T	T	Colx31	4.1	o/o
			3373	1137408	16603091	0.683543	0.002027	1	Colx31U	U	Colx31	3.9	+/+
			516	632687	17110669	0.380223	0.00031	1	Colx31V	V	Colx31	4.2	o/o
			1635	710754	17031483	0.427139	0.000983	1	Poc31A	A	Poc31	4.1	o/o
			503	585238	17158131	0.351708	0.000302	1	Poc31B	B	Poc31	4.3	o/o
			166	701883	17041823	0.421808	0.0001	1	Poc31C	C	Poc31	3.5	o/o
			1034	683074	17059764	0.410504	0.000621	1	Poc31D	D	Poc31	4.3	o/o
			168	925429	16818275	0.556151	0.000101	1	Poc31E	E	Poc31	4.1	o/o
			488	784995	16958389	0.471755	0.000293	1	PocS_A	A	PocS	4.1	t/t
			134	679705	17064033	0.40848	8.1e-05	1	PocS_B	B	PocS	4	t/t
			99	748320	16995453	0.449715	5.9e-05	1	PocS_C	C	PocS	4.1	t/t
			67	783922	16959883	0.47111	4e-05	1	PocS_D	D	PocS	3.9	t/t
			135	759213	16984524	0.456261	8.1e-05	1	PocS_E	E	PocS	4.1	t/t
			1227	1081248	16661397	0.649793	0.000737	8	31xS_A	A	31xS	31.5	t/t
			2412	1065055	16676405	0.640062	0.00145	8	31xS_B	B	31xS	33.9	o/t
			232	2019765	15723875	1.21381	0.000139	8	31xS_C	C	31xS	34.3	o/o
			2095	1911666	15830111	1.14885	0.001259	8	31xS_D	D	31xS	31.9	o/o
			28	2336820	15407024	1.40435	1.7e-05	8	31xS_E	E	31xS	31.9	o/t
			1759	2374853	15367260	1.42721	0.001057	8	31xS_F	F	31xS	37.1	o/o
			255	2212921	15530696	1.32989	0.000153	8	31xS_G	G	31xS	37.5	t/t
			3767	1415926	16324179	0.850923	0.002264	8	31xS_H	H	31xS	36.7	t/t
			1958	1403457	16338457	0.84343	0.001177	8	31xS_I	I	31xS	36.8	t/t
			1577	2516397	15225898	1.51227	0.000948	8	31xS_J	J	31xS	34.7	o/t
			2324	1780888	15960660	1.07025	0.001397	8	31xS_K	K	31xS	33.7	o/o
			3461	1059528	16680883	0.63674	0.00208	8	31xS_L	L	31xS	37	t/t
			4951	2516628	15222293	1.51241	0.002975	8	31xS_M	M	31xS	36.4	o/t
			584	2082451	15660837	1.25148	0.000351	8	31xS_N	N	31xS	33	o/o
			2702	1677603	16063567	1.00818	0.001624	8	31xS_O	O	31xS	33.3	o/o
			1616	1906647	15835609	1.14583	0.000971	8	31xS_P	P	31xS	31.1	o/o
			744	2345781	15397347	1.40973	0.000447	8	Colx31A	A	Colx31	33.4	+/+
			965	6635953	11106954	3.98798	0.00058	8	Colx31B	B	Colx31	44.8	+/+
			283	7301203	10442386	4.38777	0.00017	8	Colx31C	C	Colx31	48.4	+/o
			253	3464044	14279575	2.08177	0.000152	8	Colx31D	D	Colx31	32.7	+/o
			520	4541531	13201821	2.72931	0.000313	8	Colx31E	E	Colx31	39.2	+/o
			1205	1843036	15899631	1.1076	0.000724	8	Colx31F	F	Colx31	33.9	o/o
			1635	1124671	16617566	0.675889	0.000983	8	Colx31G	G	Colx31	33.9	o/o
			2212	1928621	15813039	1.15904	0.001329	8	Colx31H	H	Colx31	32.2	o/o
			365	4690037	13053470	2.81855	0.000219	8	Colx31I	I	Colx31	37.2	+/+
			2389	4666824	13074659	2.8046	0.001436	8	Colx31J	J	Colx31	42.9	+/o
			1272	1043512	16699088	0.627115	0.000764	8	Colx31K	K	Colx31	33.3	o/o
			1362	1063193	16679317	0.638943	0.000819	8	Colx31L	L	Colx31	28.4	o/o
			2708	5654019	12087145	3.39787	0.001627	8	Colx31M	M	Colx31	42.8	+/o
			74	3755975	13987823	2.25721	4.4e-05	8	Colx31N	N	Colx31	33.1	+/o
			979	2176320	15566573	1.30789	0.000588	8	Colx31O	O	Colx31	28.9	o/o
			130	5492448	12251294	3.30077	7.8e-05	8	Colx31P	P	Colx31	42.9	+/+
			150	4713180	13030542	2.83246	9e-05	8	Colx31Q	Q	Colx31	39.7	+/o
			6660	1325656	16411556	0.796674	0.004002	8	Colx31R	R	Colx31	36.9	o/o
			65	2991107	14752700	1.79755	3.9e-05	8	Colx31S	S	Colx31	36.9	+/o
			946	1285065	16457861	0.77228	0.000569	8	Colx31T	T	Colx31	32.7	o/o
			281	3369188	14374403	2.02477	0.000169	8	Colx31U	U	Colx31	33.2	+/+
			127	1796414	15947331	1.07958	7.6e-05	8	Colx31V	V	Colx31	33.2	o/o
			905	1441851	16301116	0.866503	0.000544	8	Poc31A	A	Poc31	32.9	o/o
			573	1304628	16438671	0.784037	0.000344	8	Poc31B	B	Poc31	34.3	o/o
			384	1899275	15844213	1.1414	0.000231	8	Poc31C	C	Poc31	28.8	o/o
			1925	1636728	16105219	0.983618	0.001157	8	Poc31D	D	Poc31	34.1	o/o
			751	2253464	15489657	1.35425	0.000451	8	Poc31E	E	Poc31	32.4	o/o
			1985	1509906	16231981	0.907402	0.001193	8	PocS_A	A	PocS	33.4	t/t
			2439	1795979	15945454	1.07932	0.001466	8	PocS_B	B	PocS	32.9	t/t
			451	1970722	15772699	1.18434	0.000271	8	PocS_C	C	PocS	33.4	t/t
			80	2095737	15648055	1.25947	4.8e-05	8	PocS_D	D	PocS	31.6	t/t
			315	1934342	15809215	1.16247	0.000189	8	PocS_E	E	PocS	33.1	t/t
			9076	1378489	16356307	1.26841	0.008351	15	31xS_A	A	31xS	63.5	t/t
			4264	1414766	16324842	1.30179	0.003924	15	31xS_B	B	31xS	66	o/t
			10293	2524277	15209302	2.32271	0.009471	15	31xS_C	C	31xS	69.3	o/o
			1116	2364377	15378379	2.17558	0.001027	15	31xS_D	D	31xS	61.7	o/o
			778	3001080	14742014	2.76144	0.000716	15	31xS_E	E	31xS	61.9	o/t
			4966	3078330	14660576	2.83252	0.004569	15	31xS_F	F	31xS	69.7	o/o
			405	2944474	14798993	2.70935	0.000373	15	31xS_G	G	31xS	71.2	t/t
			6189	1756530	15981153	1.61627	0.005695	15	31xS_H	H	31xS	69.5	t/t
			5506	1738081	16000285	1.59929	0.005066	15	31xS_I	I	31xS	69	t/t
			5052	2909256	14829564	2.67694	0.004649	15	31xS_J	J	31xS	70.4	o/t
			5792	1475354	16262726	1.35754	0.005329	15	31xS_L	L	31xS	68.9	t/t
			3038	3274074	14466760	3.01263	0.002795	15	31xS_M	M	31xS	74.8	o/t
			3345	2774974	14965553	2.55339	0.003078	15	31xS_N	N	31xS	64.4	o/o
			15602	2107293	15620977	1.93902	0.014356	15	31xS_O	O	31xS	65.8	o/o
			5887	1947580	15790405	1.79206	0.005417	15	31xS_P	P	31xS	60.4	o/o
			363	3321324	14422185	3.05611	0.000334	15	Colx31A	A	Colx31	71.5	+/+
			1624	5577021	12165227	5.13168	0.001494	15	Colx31B	B	Colx31	98.2	+/+
			528	4110962	13632382	3.78269	0.000486	15	Colx31C	C	Colx31	102	+/o
			102	4150406	13593364	3.81899	9.4e-05	15	Colx31D	D	Colx31	71.5	+/o
			4973	4610775	13128124	4.24259	0.004576	15	Colx31E	E	Colx31	89.7	+/o
			634	2452523	15290715	2.25668	0.000583	15	Colx31F	F	Colx31	62.6	o/o
			11548	1436710	16295614	1.32198	0.010626	15	Colx31G	G	Colx31	62.7	o/o
			1289	2746170	14996413	2.52688	0.001186	15	Colx31H	H	Colx31	62.8	o/o
			4	5150275	12593593	4.73901	4e-06	15	Colx31I	I	Colx31	84	+/+
			103	4512738	13231031	4.15239	9.5e-05	15	Colx31J	J	Colx31	89.6	+/o
			8174	1323280	16412418	1.21761	0.007521	15	Colx31K	K	Colx31	61.7	o/o
			9696	1210134	16524042	1.1135	0.008922	15	Colx31L	L	Colx31	53.5	o/o
			871	5851754	11891247	5.38448	0.000801	15	Colx31M	M	Colx31	97.7	+/o
			725	4129162	13613985	3.79944	0.000667	15	Colx31N	N	Colx31	72.9	+/o
			228	2747299	14996345	2.52792	0.00021	15	Colx31O	O	Colx31	55	o/o
			328	5515745	12227799	5.0753	0.000302	15	Colx31P	P	Colx31	90.5	+/+
			357	5089614	12653901	4.6832	0.000328	15	Colx31Q	Q	Colx31	85.9	+/o
			12837	1787217	15943818	1.6445	0.011812	15	Colx31R	R	Colx31	65.9	o/o
			283	3905696	13837893	3.59382	0.00026	15	Colx31S	S	Colx31	76.9	+/o
			3844	1716153	16023875	1.57911	0.003537	15	Colx31T	T	Colx31	62.3	o/o
			1797	4369562	13372513	4.02064	0.001654	15	Colx31U	U	Colx31	74.3	+/+
			5593	2076638	15661641	1.91081	0.005146	15	Colx31V	V	Colx31	59.1	o/o
			11163	1700407	16032302	1.56463	0.010272	15	Poc31A	A	Poc31	61.7	o/o
			1296	1727398	16015178	1.58946	0.001193	15	Poc31B	B	Poc31	64.2	o/o
			962	2281519	15461391	2.09933	0.000885	15	Poc31C	C	Poc31	59.5	o/o
			12438	2132300	15599134	1.96203	0.011445	15	Poc31D	D	Poc31	64.6	o/o
			271	2898533	14845068	2.66708	0.000249	15	Poc31E	E	Poc31	62.6	o/o
			17129	1876606	15850137	1.72675	0.015761	15	PocS_A	A	PocS	66.1	t/t
			2650	2250997	15490225	2.07125	0.002438	15	PocS_B	B	PocS	66.1	t/t
			2124	2636672	15105076	2.42613	0.001954	15	PocS_C	C	PocS	65.7	t/t
			238	2430396	15313238	2.23632	0.000219	15	PocS_D	D	PocS	65.2	t/t
			1298	2550350	15192224	2.3467	0.001194	15	PocS_E	E	PocS	65.8	t/t
			21282	2128795	15593795	2.29299	0.022924	22	31xS_A	A	31xS	95	t/t
			16098	1959101	15768673	2.11021	0.01734	22	31xS_B	B	31xS	97.2	o/t
			5063	3151629	14587180	3.39472	0.005454	22	31xS_C	C	31xS	108.3	o/o
			4364	2953926	14785582	3.18177	0.004701	22	31xS_D	D	31xS	95.3	o/o
			2629	3575413	14165830	3.85119	0.002832	22	31xS_E	E	31xS	96.8	o/t
			14116	3251574	14478182	3.50238	0.015205	22	31xS_F	F	31xS	106.8	o/o
			3285	2959927	14780660	3.18823	0.003538	22	31xS_G	G	31xS	104.6	t/t
			5859	2523067	15214946	2.71768	0.006311	22	31xS_H	H	31xS	101.9	t/t
			17257	2321079	15405536	2.50011	0.018588	22	31xS_I	I	31xS	102.1	t/t
			29944	2880765	14833163	3.10297	0.032254	22	31xS_J	J	31xS	108.5	o/t
			1307	2977198	14765367	3.20684	0.001408	22	31xS_K	K	31xS	101	o/o
			4085	2255478	15484309	2.42945	0.0044	22	31xS_L	L	31xS	102.1	t/t
			21282	2723103	14999487	2.93314	0.022924	22	31xS_M	M	31xS	112.8	o/t
			4777	3132269	14606826	3.37387	0.005145	22	31xS_N	N	31xS	98.8	o/o
			21720	2702997	15019155	2.91149	0.023395	22	31xS_O	O	31xS	99.7	o/o
			23877	2821147	14898848	3.03875	0.025719	22	31xS_P	P	31xS	92.6	o/o
			4362	2524256	15215254	2.71896	0.004698	22	Colx31A	A	Colx31	108.7	+/+
			619260	1153343	15971269	1.2423	0.667025	22	Colx31B	B	Colx31	122.8	+/+
			1016279	232068	16495525	0.249968	1.09467	22	Colx31C	C	Colx31	123.8	+/o
			50014	2158757	15535101	2.32527	0.053872	22	Colx31D	D	Colx31	108	+/o
			428429	1377611	15937832	1.48387	0.461475	22	Colx31E	E	Colx31	122	+/o
			1149	3165300	14577423	3.40945	0.001238	22	Colx31F	F	Colx31	97.8	o/o
			5494	2828146	14910232	3.04629	0.005918	22	Colx31G	G	Colx31	95.5	o/o
			3685	3305025	14435162	3.55995	0.003969	22	Colx31H	H	Colx31	97.8	o/o
			338673	1515597	15889602	1.6325	0.364796	22	Colx31I	I	Colx31	122.5	+/+
			319008	1291119	16133745	1.39071	0.343614	22	Colx31J	J	Colx31	127.8	+/o
			10630	2165478	15567764	2.33251	0.01145	22	Colx31K	K	Colx31	91.1	o/o
			17314	2244829	15481729	2.41798	0.018649	22	Colx31L	L	Colx31	83.5	o/o
			665989	1080873	15997010	1.16424	0.717358	22	Colx31M	M	Colx31	128.2	+/o
			34909	3133423	14575540	3.37511	0.037602	22	Colx31N	N	Colx31	112.9	+/o
			1625	3610990	14131257	3.88951	0.00175	22	Colx31O	O	Colx31	86.8	o/o
			644513	1223624	15875735	1.318	0.694226	22	Colx31P	P	Colx31	123.5	+/+
			380178	1350428	16013266	1.45459	0.409502	22	Colx31Q	Q	Colx31	121.3	+/o
			71522	2560895	15111455	2.75842	0.077039	22	Colx31R	R	Colx31	97.4	o/o
			31673	2893478	14818721	3.11666	0.034116	22	Colx31S	S	Colx31	115	+/o
			10523	2910612	14822737	3.13511	0.011335	22	Colx31T	T	Colx31	94.8	o/o
			25717	3111365	14606790	3.35135	0.027701	22	Colx31U	U	Colx31	112.8	+/+
			3434	2729415	15011023	2.93994	0.003699	22	Colx31V	V	Colx31	90.7	o/o
			9224	2470792	15263856	2.66137	0.009935	22	Poc31A	A	Poc31	93.1	o/o
			4062	2415673	15324137	2.602	0.004375	22	Poc31B	B	Poc31	95.2	o/o
			4689	2957634	14781549	3.18576	0.005051	22	Poc31C	C	Poc31	93.8	o/o
			21300	2897077	14825495	3.12053	0.022943	22	Poc31D	D	Poc31	99.8	o/o
			5104	3267959	14470809	3.52002	0.005498	22	Poc31E	E	Poc31	104.7	o/o
			45212	2414502	15284158	2.60074	0.048699	22	PocS_A	A	PocS	99.2	t/t
			19402	2744709	14979761	2.95641	0.020899	22	PocS_B	B	PocS	100.5	t/t
			23608	2879521	14840743	3.10162	0.025429	22	PocS_C	C	PocS	100.6	t/t
			7492	2454494	15281886	2.64382	0.00807	22	PocS_D	D	PocS	102.2	t/t
			5300	2791975	14946597	3.00733	0.005709	22	PocS_E	E	PocS	103	t/t
			44337	1838091	15861444	1.93767	0.046739	27	31xS_A	A	31xS	112.1	t/t
			34070	1969919	15739883	2.07664	0.035916	27	31xS_B	B	31xS	117.1	o/t
			229849	1879403	15634620	1.98122	0.242301	27	31xS_C	C	31xS	124.1	o/o
			31395	2553366	15159111	2.6917	0.033096	27	31xS_D	D	31xS	115.4	o/o
			125098	2103968	15514806	2.21795	0.131875	27	31xS_E	E	31xS	113.6	o/t
			416521	1299121	16028230	1.3695	0.439087	27	31xS_F	F	31xS	122.9	o/o
			320480	1774671	15648721	1.87082	0.337842	27	31xS_G	G	31xS	119.2	t/t
			98607	1915541	15729724	2.01932	0.103949	27	31xS_H	H	31xS	122	t/t
			101985	1588105	16053782	1.67414	0.10751	27	31xS_I	I	31xS	119.8	t/t
			488341	1154387	16101144	1.21693	0.514797	27	31xS_J	J	31xS	120.9	o/t
			104621	1795980	15843271	1.89328	0.110289	27	31xS_K	K	31xS	121	o/o
			18274	1962027	15763571	2.06832	0.019264	27	31xS_L	L	31xS	121.4	t/t
			666653	1055832	16021387	1.11303	0.70277	27	31xS_M	M	31xS	125.2	o/t
			120438	2235771	15387663	2.3569	0.126963	27	31xS_N	N	31xS	115.6	o/o
			89073	1939572	15715227	2.04465	0.093899	27	31xS_O	O	31xS	118	o/o
			114696	2263710	15365466	2.38635	0.12091	27	31xS_P	P	31xS	116.5	o/o
			636963	340727	16766182	0.359186	0.671471	27	Colx31A	A	Colx31	122	+/+
			1169141	30038	16544693	0.031665	1.23248	27	Colx31B	B	Colx31	129.2	+/+
			1103294	13883	16626695	0.014635	1.16307	27	Colx31C	C	Colx31	128.2	+/o
			846615	252934	16644323	0.266637	0.892481	27	Colx31D	D	Colx31	117.9	+/o
			912304	80683	16750885	0.085054	0.961729	27	Colx31E	E	Colx31	128.9	+/o
			72320	2282428	15389124	2.40608	0.076238	27	Colx31F	F	Colx31	123.7	o/o
			72793	1727950	15943129	1.82156	0.076737	27	Colx31G	G	Colx31	117.7	o/o
			116932	2119960	15506980	2.23481	0.123267	27	Colx31H	H	Colx31	116.7	o/o
			934707	177211	16631954	0.186812	0.985346	27	Colx31I	I	Colx31	130.9	+/+
			1078540	155862	16509470	0.164306	1.13697	27	Colx31J	J	Colx31	135.8	+/o
			13621	2519225	15211026	2.65571	0.014359	27	Colx31K	K	Colx31	114.6	o/o
			10262	2806639	14926971	2.95869	0.010818	27	Colx31L	L	Colx31	112	o/o
			1267274	56741	16419857	0.059815	1.33593	27	Colx31M	M	Colx31	134.8	+/o
			923315	570542	16250015	0.601452	0.973337	27	Colx31N	N	Colx31	126.4	+/o
			15762	3093842	14634268	3.26145	0.016616	27	Colx31O	O	Colx31	111.7	o/o
			1346260	92257	16305355	0.097255	1.41919	27	Colx31P	P	Colx31	130.2	+/+
			760245	139267	16844360	0.146812	0.801432	27	Colx31Q	Q	Colx31	129.4	+/o
			160947	1803014	15779911	1.90069	0.169667	27	Colx31R	R	Colx31	117.6	o/o
			731480	578286	16434106	0.609615	0.771109	27	Colx31S	S	Colx31	127.9	+/o
			41569	2044331	15657972	2.15509	0.043821	27	Colx31T	T	Colx31	117.3	o/o
			859552	482438	16401882	0.508575	0.906119	27	Colx31U	U	Colx31	127.1	+/+
			46194	2345180	15352498	2.47223	0.048697	27	Colx31V	V	Colx31	113.2	o/o
			62637	2074017	15607218	2.18638	0.06603	27	Poc31A	A	Poc31	113.6	o/o
			48371	1798850	15896651	1.8963	0.050992	27	Poc31B	B	Poc31	114.5	o/o
			93762	2036468	15613642	2.1468	0.098842	27	Poc31C	C	Poc31	116.3	o/o
			124466	1921978	15697428	2.0261	0.131209	27	Poc31D	D	Poc31	118.2	o/o
			186575	1767530	15789767	1.86329	0.196683	27	Poc31E	E	Poc31	123	o/o
			185541	1556025	16002306	1.64032	0.195593	27	PocS_A	A	PocS	116	t/t
			142911	1697766	15903195	1.78974	0.150653	27	PocS_B	B	PocS	117.6	t/t
			163089	1816057	15764726	1.91444	0.171925	27	PocS_C	C	PocS	116.5	t/t
			156819	1632024	15955029	1.72044	0.165315	27	PocS_D	D	PocS	117.5	t/t
			150829	1834298	15758745	1.93367	0.159	27	PocS_E	E	PocS	119.9	t/t
			31787	2509789	15202296	2.66158	0.03371	29	31xS_A	A	31xS	0	t/t
			5985	2550206	15187681	2.70445	0.006347	29	31xS_B	B	31xS	0	o/t
			108351	2265213	15370308	2.40222	0.114904	29	31xS_C	C	31xS	0	o/o
			20008	3237844	14486020	3.43367	0.021218	29	31xS_D	D	31xS	0	o/o
			78161	2541464	15124247	2.69517	0.082888	29	31xS_E	E	31xS	0	o/t
			423808	1576670	15743394	1.67203	0.44944	29	31xS_F	F	31xS	0	o/o
			177060	1918603	15648209	2.03464	0.187769	29	31xS_G	G	31xS	0	t/t
			26541	2647175	15070156	2.80728	0.028146	29	31xS_H	H	31xS	0	t/t
			15902	2533412	15194558	2.68664	0.016864	29	31xS_I	I	31xS	0	t/t
			479155	1311907	15952810	1.39125	0.508135	29	31xS_J	J	31xS	0	o/t
			39280	2387369	15317223	2.53176	0.041656	29	31xS_K	K	31xS	0	o/o
			6848	2727303	15009721	2.89225	0.007262	29	31xS_L	L	31xS	0	t/t
			792072	1020481	15931319	1.0822	0.839978	29	31xS_M	M	31xS	0	o/t
			20900	2788589	14934383	2.95725	0.022164	29	31xS_N	N	31xS	0	o/o
			16792	2794287	14932793	2.96329	0.017808	29	31xS_O	O	31xS	0	o/o
			38553	3188846	14516473	3.38171	0.040885	29	31xS_P	P	31xS	0	o/o
			746972	130358	16866542	0.138242	0.79215	29	Colx31A	A	Colx31	0	+/+
			1173318	4795	16565759	0.005085	1.24428	29	Colx31B	B	Colx31	0	+/+
			1065137	4436	16674299	0.004704	1.12956	29	Colx31C	C	Colx31	0	+/o
			1037029	156259	16550584	0.16571	1.09975	29	Colx31D	D	Colx31	0	+/o
			1083036	18849	16641987	0.019989	1.14854	29	Colx31E	E	Colx31	0	+/o
			62848	3416186	14264838	3.6228	0.066649	29	Colx31F	F	Colx31	0	o/o
			13572	2792601	14937699	2.9615	0.014393	29	Colx31G	G	Colx31	0	o/o
			5639	2996935	14741298	3.17819	0.00598	29	Colx31H	H	Colx31	0	o/o
			1051539	59685	16632648	0.063295	1.11514	29	Colx31I	I	Colx31	0	+/+
			1065372	24664	16653836	0.026156	1.12981	29	Colx31J	J	Colx31	0	+/o
			7200	3069315	14667357	3.25495	0.007635	29	Colx31K	K	Colx31	0	o/o
			10248	3615479	14118145	3.83415	0.010868	29	Colx31L	L	Colx31	0	o/o
			1079174	11675	16653023	0.012381	1.14444	29	Colx31M	M	Colx31	0	+/o
			662317	650116	16431439	0.689436	0.702375	29	Colx31N	N	Colx31	0	+/o
			17375	4161302	13565195	4.41298	0.018426	29	Colx31O	O	Colx31	0	o/o
			1279833	13467	16450572	0.014282	1.35724	29	Colx31P	P	Colx31	0	+/+
			836150	45294	16862428	0.048033	0.886722	29	Colx31Q	Q	Colx31	0	+/o
			35676	2838299	14869897	3.00996	0.037834	29	Colx31R	R	Colx31	0	o/o
			761540	406013	16576319	0.430569	0.807599	29	Colx31S	S	Colx31	0	+/o
			19491	3104066	14620315	3.2918	0.02067	29	Colx31T	T	Colx31	0	o/o
			707569	587580	16448723	0.623118	0.750364	29	Colx31U	U	Colx31	0	+/+
			27289	3262015	14454568	3.45931	0.028939	29	Colx31V	V	Colx31	0	o/o
			50113	2965502	14728257	3.14486	0.053144	29	Poc31A	A	Poc31	0	o/o
			15774	2625495	15102603	2.78429	0.016728	29	Poc31B	B	Poc31	0	o/o
			13260	2901549	14829063	3.07704	0.014062	29	Poc31C	C	Poc31	0	o/o
			21482	2952022	14770368	3.13056	0.022781	29	Poc31D	D	Poc31	0	o/o
			22628	2236232	15485012	2.37148	0.023997	29	Poc31E	E	Poc31	0	o/o
			46625	2343504	15353743	2.48524	0.049445	29	PocS_A	A	PocS	0	t/t
			18350	2421701	15303821	2.56817	0.01946	29	PocS_B	B	PocS	0	t/t
			19470	2366264	15358138	2.50938	0.020648	29	PocS_C	C	PocS	0	t/t
			54445	2134639	15554788	2.26375	0.057738	29	PocS_D	D	PocS	0	t/t
			26548	2464555	15252769	2.61362	0.028154	29	PocS_E	E	PocS	0	t/t

## Sheet: pixel_count_discs
			necrotic pixel count	vital pixel count	background pixel count	treatment	replicate	ID
			191	564	19961101	blank	1	G
			212	1142	19960502	blank	2	G
			42	484	19961330	blank	3	G
			42	41739	19920075	1_v	1	G_A_E
			475	40063	19921318	1_v	2	G_A_E
			45	41886	19919925	1_v	3	G_A_E
			8	115243	19846605	3_v	1	G_A_T
			7	111782	19850067	3_v	2	G_A_T
			14	115673	19846169	3_v	3	G_A_T
			43	79756	19882057	2_v	1	G_A_Z
			11	78829	19883016	2_v	2	G_A_Z
			28	84685	19877143	2_v	3	G_A_Z
			140682	123635	19697539	3_v_3_n	1	G_AD_T
			132907	120517	19708432	3_v_3_n	2	G_AD_T
			136637	119589	19705630	3_v_3_n	3	G_AD_T
			43147	625	19918084	1_n	1	G_D_E
			46610	1280	19913966	1_n	2	G_D_E
			45095	880	19915881	1_n	3	G_D_E
			135658	112	19826086	3_n	1	G_D_T
			134232	195	19827429	3_n	2	G_D_T
			136912	166	19824778	3_n	3	G_D_T
			90968	666	19870222	2_n	1	G_D_Z
			93800	1248	19866808	2_n	2	G_D_Z
			91196	109	19870551	2_n	3	G_D_Z

## Sheet: SPAD
			hcLine	rep	a	b	c	d	e	f
			31	A1	30.6	36.2	34.4
			31	H1	31.9	18.8	30.1
			31	R1	27	23	23.1
			55	A1	39.5	44.4	38.1
			55	H1	43.2	37.3	35.8
			55	P1	42.7	46.9	42
			31	B2	21.9	18.2	16.4	19	26.6	18.1
			31	C2	20.3	20.9	23.4	21.6	28.2	27.8
			31	F2	22.2	24.5	24	21.1	30.6	23.5
			55	A2	35.1	39.7	38.7	38.9	40.9	39.2
			55	C2	39.5	35.9	39.8	36.9	37.9	38.2
			55	D2	44.2	39.6	41.8	43.9	43.7	38.1

## Sheet: C_N_ratio
			line	mg N	mg C	C/N ratio
			wt	0.0612949	0.874442	14.2661
			wt	0.0855887	0.862757	10.0803
			wt	0.0848491	0.839956	9.89942
			wt	0.0480222	0.921757	19.1944
			hcLine31	0.100843	0.601576	5.9655
			hcLine31	0.11117	0.738128	6.6396
			hcLine31	0.156117	0.727378	4.6592
			hcLine31	0.124565	0.713042	5.72428

## Sheet: qPCR
			Target	hcLine	Relative Quantity	Relative Quantity SD	Corrected Relative Quantity SD	Relative Quantity SEM	Corrected Relative Quantity SEM	Unscaled Expression	Unscaled Expression SD	Corrected Unscaled Expression SD	Unscaled Expression SEM	Corrected Unscaled Expression SEM	Expression	Expression_SD	Corrected Expression SD	Expression SEM	Corrected Expression SEM	Wells	Mean Cq	Cq SD	Cq SEM
			ONSEN	1	2.40329	0.369834	0.369834	0.213524	0.213524	2.10377	0.387365	0.387365	0.223645	0.223645	2.10377	0.387365	0.387365	0.223645	0.223645	3	17.8009	0.222011	0.128178
			ONSEN	37	9.05054	1.04331	1.04331	0.602354	0.602354	4.99636	0.763251	0.763251	0.440663	0.440663	4.99636	0.763251	0.763251	0.440663	0.440663	3	15.8879	0.166308	0.0960178
			ONSEN	38	13.5409	0.523487	0.523487	0.302235	0.302235	7.92401	0.598398	0.598398	0.345486	0.345486	7.92401	0.598398	0.598398	0.345486	0.345486	3	15.3067	0.0557742	0.0322012
			ONSEN	39	8.56005	0.729015	0.729015	0.420897	0.420897	6.70896	0.880404	0.880404	0.508301	0.508301	6.70896	0.880404	0.880404	0.508301	0.508301	3	15.9683	0.122867	0.0709372
			ONSEN	4	3.30458	0.0942081	0.0942081	0.0543911	0.0543911	4.20822	0.472379	0.472379	0.272728	0.272728	4.20822	0.472379	0.472379	0.272728	0.272728	3	17.3415	0.0411289	0.0237458
			ONSEN	44	5.06915	0.812171	0.812171	0.468907	0.468907	5.39143	0.890112	0.890112	0.513906	0.513906	5.39143	0.890112	0.890112	0.513906	0.513906	3	16.7242	0.231146	0.133452
			ONSEN	46	1.38264	0.085002	0.085002	0.0490759	0.0490759	1.23615	0.164262	0.164262	0.0948368	0.0948368	1.23615	0.164262	0.164262	0.0948368	0.0948368	3	18.5985	0.088694	0.0512075
			ONSEN	47	1.29618	0.123227	0.123227	0.071145	0.071145	1.20927	0.254589	0.254589	0.146987	0.146987	1.20927	0.254589	0.254589	0.146987	0.146987	3	18.6917	0.137156	0.0791869
			ONSEN	49	1.50136	0.198837	0.198837	0.114798	0.114798	1.28281	0.18876	0.18876	0.108981	0.108981	1.28281	0.18876	0.18876	0.108981	0.108981	3	18.4796	0.191067	0.110313
			ONSEN	55	1.76459	0.226106	0.226106	0.130542	0.130542	1.35448	0.213869	0.213869	0.123477	0.123477	1.35448	0.213869	0.213869	0.123477	0.123477	3	18.2466	0.184859	0.106729
			ONSEN	10	1.13887	0.0820519	0.0820519	0.0473727	0.0473727	1.20021	0.136757	0.136757	0.0789565	0.0789565	1.20021	0.136757	0.136757	0.0789565	0.0789565	3	19.1113	0.103941	0.0600104
			ONSEN	15	1.49362	0.109931	0.109931	0.0634685	0.0634685	1.29288	0.130879	0.130879	0.0755633	0.0755633	1.29288	0.130879	0.130879	0.0755633	0.0755633	3	18.7201	0.106183	0.0613046
			ONSEN	17	1.96565	0.3098	0.3098	0.178863	0.178863	1.8694	0.499993	0.499993	0.288671	0.288671	1.8694	0.499993	0.499993	0.288671	0.288671	3	18.3239	0.227378	0.131277
			ONSEN	23	1.19123	0.101959	0.101959	0.0588661	0.0588661	0.888786	0.124949	0.124949	0.0721392	0.0721392	0.888786	0.124949	0.124949	0.0721392	0.0721392	3	19.0465	0.123482	0.0712923
			ONSEN	25	1.61625	0.0794027	0.0794027	0.0458431	0.0458431	1.27346	0.195465	0.195465	0.112852	0.112852	1.27346	0.195465	0.195465	0.112852	0.112852	3	18.6063	0.0708762	0.0409204
			ONSEN	27	1.36152	0.0614153	0.0614153	0.0354582	0.0354582	0.895195	0.136286	0.136286	0.0786845	0.0786845	0.895195	0.136286	0.136286	0.0786845	0.0786845	3	18.8537	0.0650771	0.0375723
			ONSEN	31	1.60298	0.249089	0.249089	0.143812	0.143812	2.23533	0.378239	0.378239	0.218376	0.218376	2.23533	0.378239	0.378239	0.218376	0.218376	3	18.6182	0.224182	0.129432
			ONSEN	34	1.92332	0.440628	0.440628	0.254397	0.254397	1.93979	0.496921	0.496921	0.286898	0.286898	1.93979	0.496921	0.496921	0.286898	0.286898	3	18.3553	0.330517	0.190824
			ONSEN	36	2.13254	0.320192	0.320192	0.184863	0.184863	2.34726	0.399087	0.399087	0.230413	0.230413	2.34726	0.399087	0.399087	0.230413	0.230413	3	18.2064	0.216614	0.125062
			ONSEN	42	6.61424	0.587445	0.587445	0.339161	0.339161	5.57305	1.10767	1.10767	0.639512	0.639512	5.57305	1.10767	1.10767	0.639512	0.639512	3	16.5734	0.128133	0.0739777
			ONSEN	43	5.51163	0.940539	0.940539	0.54302	0.54302	5.22514	0.953213	0.953213	0.550338	0.550338	5.22514	0.953213	0.953213	0.550338	0.550338	3	16.8365	0.246191	0.142138
			ONSEN	48	1.02456	0.157576	0.157576	0.0909763	0.0909763	0.919103	0.211484	0.211484	0.1221	0.1221	0.919103	0.211484	0.211484	0.1221	0.1221	3	19.2639	0.221884	0.128105
			ONSEN	53	1.32278	0.183232	0.183232	0.105789	0.105789	1.01355	0.193579	0.193579	0.111763	0.111763	1.01355	0.193579	0.193579	0.111763	0.111763	3	18.8954	0.199843	0.115379
			ONSEN	9	1.16379	0.123444	0.123444	0.0712702	0.0712702	1.29939	0.169044	0.169044	0.0975977	0.0975977	1.29939	0.169044	0.169044	0.0975977	0.0975977	3	19.0801	0.153027	0.0883501
			ONSEN	6	0.987496	0.0724611	0.0724611	0.0418354	0.0418354	1.52932	0.149995	0.149995	0.0865995	0.0865995	1.52932	0.149995	0.149995	0.0865995	0.0865995	3	19.1016	0.105863	0.06112
			ONSEN	22	1.84346	0.108596	0.108596	0.0626979	0.0626979	1.50696	0.146424	0.146424	0.0845377	0.0845377	1.50696	0.146424	0.146424	0.0845377	0.0845377	3	18.3486	0.0849875	0.0490676
			ONSEN	26	1.67366	0.199564	0.199564	0.115218	0.115218	1.31459	0.3366	0.3366	0.194336	0.194336	1.31459	0.3366	0.3366	0.194336	0.194336	3	18.488	0.172024	0.0993184
			ONSEN	29	3.72203	0.187692	0.187692	0.108364	0.108364	2.58232	0.556336	0.556336	0.321201	0.321201	2.58232	0.556336	0.556336	0.321201	0.321201	3	17.3349	0.0727514	0.042003
			ONSEN	3	4.3647	0.0507131	0.0507131	0.0292792	0.0292792	3.61996	0.10053	0.10053	0.0580409	0.0580409	3.61996	0.10053	0.10053	0.0580409	0.0580409	3	17.1051	0.0167626	0.00967787
