# Supplementary material for: Experimentally heat‐induced transposition increases drought tolerance in Arabidopsis thaliana
Source: New Phytol. 2022 Jul 9;236(1):182–94. doi: 10.1111/nph.18322 (PMC9544478; doi:10.1111/nph.18322)
Supplement: Supplementary file 4 — Table S3 SNPs in RIP2 and bioclimatic variables for the subset of 596 ecotypes. Please note: Wiley Blackwell are not responsible for the content or functionality of any Supporting Information supplied by the authors. Any queries (other than missing material) should be directed to the New Phytologist Central Office. [file NPH-236-182-s002.xls]

## Sheet: Title page
Article title: Experimentally heat-induced transposition increases drought tolerance in Arabidopsis thaliana
Authors: Michael Thieme, Arthur Brêchet, Yann Bourgeois, Bettina Keller, Etienne Bucher, Anne C. Roulin
Article acceptance date: 10 June 2022
Table S3 SNPs in RIP2 and bioclimatic variables for the subset of 596 ecotypes.
Bioclimatic variables (https://www.worldclim.org/data/worldclim21.html), global Aridity Index (https://cgiarcsi.community/data/global-aridity-and-pet-database/) averaged over April to August for each locality of 596 genetically distinct A. thaliana ecotypes (kinship coefficient <0.5 and no missing data for subsequent analyses) from the 1001 genome project ) and SNPs in RPI2 with a maf >0.3 (Alons…

## Sheet: TableS3
id	id_vcf	lon	lat	id	admixturegroup	country	X2_149065	X2_149255	X2_149264	X2_149338	X2_149459	X2_149531	X2_149609	X2_150495	X2_150505	X2_150520	X2_150522	elevation	Jan_av	Feb_av	Mar_av	Apr_av	May_av	Jun_av	Jul_av	Aug_av	Sep_av	Oct_av	Nov_av	Dec_av	Jan_max	Feb_max	Mar_max	Apr_max	May_max	Jun_max	Jul_max	Aug_max	Sep_max	Oct_max	Nov_max	Dec_max	Jan_min	Feb_min	Mar_min	Apr_min	May_min	Jun_min	Jul_min
CYR	88	0.683333	47.4	88	western_europe	FRA	2	2	2	2	NA	2	2	0	0	0	0	52	4.8	5.6	8.1	10.2	14.2	17.3	19.7	19.7	16.5	12.4	7.7	5.6	7.5	9	12.4	15.1	19.3	22.6	25.5	25.5	21.9	16.7	11.1	8.3	2.2	2.2	3.9	5.3	9.1	12	14
LDV-18	108	-4.06667	48.5167	108	western_europe	FRA	0	0	0	0	0	0	0	0	0	0	0	92	6.4	6.5	7.8	9.1	12.1	14.5	16.6	16.8	15	12.2	9.1	7.3	8.8	9.1	10.8	12.6	15.7	18.3	20.5	20.8	18.6	15.1	11.7	9.7	3.9	3.8	4.8	5.6	8.5	10.7	12.8
MAR2-3	159	3.93333	47.35	159	western_europe	FRA	2	0	0	0	0	NA	2	0	0	0	0	421	1.6	2	5.8	7.6	11.9	15	17.8	17.5	14.2	10.4	5.2	2.8	4	5.1	9.7	12	16.5	19.7	22.7	22.4	18.6	14	8.1	5.3	-0.9	-1.1	1.9	3.2	7.3	10.3	13
TOU-A1-88	350	4.11667	46.6667	350	western_europe	FRA	2	0	0	0	0	NA	NA	0	0	0	0	251	2.5	3.5	7.1	9.4	13.6	16.8	19.6	19.3	15.6	11.4	6.1	3.8	5.4	7.2	11.7	14.5	18.9	22.3	25.4	25.2	21.1	15.8	9.5	6.7	-0.4	-0.1	2.5	4.2	8.3	11.4	13.8
Zdarec3	403	16.2667	49.3667	403	central_europe	CZE	0	0	0	0	0	0	0	0	0	0	0	422	-2.1	-0.9	3.1	7.6	12.8	15.7	17.4	17.4	13.2	8.1	2.4	-1	0.5	2.3	6.9	12.6	18.2	21.1	23	23.1	18.1	12	5	1.3	-4.7	-4.1	-0.8	2.6	7.5	10.3	11.9
Draha2	424	16.2815	49.4112	424	central_europe	CZE	0	0	0	0	2	2	2	0	0	0	0	499	-2.3	-1.3	2.6	7.1	12.3	15.2	16.9	16.9	12.7	7.7	2.1	-1.3	0.3	1.9	6.4	11.9	17.6	20.5	22.4	22.5	17.5	11.6	4.6	1	-4.9	-4.4	-1.1	2.2	7.1	9.9	11.5
BRR4	470	-87.735	40.8313	470	germany	USA	2	2	2	2	2	2	2	2	2	2	2	196	-5.3	-2.6	3.6	9.8	16.1	21.4	23.4	22.1	18.5	11.9	4.9	-1.8	-0.7	2.3	8.8	16	22.7	27.9	29.7	28.3	25.3	18.7	9.9	2.6	-9.8	-7.6	-1.6	3.5	9.5	14.9	17.2
LI-OF-061	628	-72.9069	40.7777	628	western_europe	USA	0	0	0	0	0	0	0	0	0	0	0	8	-0.7	0.1	4.3	9.3	14.7	19.7	22.9	22.5	18.6	12.6	7.5	2.3	3.4	4.2	8.7	14.2	19.7	24.6	27.6	26.9	23.1	17.3	11.8	6.3	-4.7	-4.1	0	4.4	9.7	14.9	18.3
Zal-1	768	76.35	42.8	768	asia	KGZ	0	0	0	0	0	0	0	0	0	0	0	2370	-12.7	-11.9	-7.2	1.1	6.6	9.7	12.8	12.6	9	3	-4.6	-10	-8.3	-7.2	-2.4	6.4	11.8	14.9	18.5	18.7	15.1	8.7	0.3	-5.5	-17.1	-16.5	-12	-4.2	1.4	4.5	7.1
KYC-33	801	-84.4639	37.9169	801	germany	USA	2	2	2	2	2	2	2	2	2	2	2	284	-0.3	1.9	7	12.1	17.2	21.9	24.2	23.5	19.9	13.3	7.6	2.4	4.6	7.4	13.1	18.7	23.6	27.9	30.1	29.4	26.3	20.1	13.3	7.5	-5.2	-3.7	0.9	5.4	10.8	15.8	18.4
LIN S-5	915	-71.4378	41.8972	915	germany	USA	0	0	0	NA	0	0	0	0	0	0	0	48	-3.1	-2.2	2.6	8	13.8	18.6	22	21.6	17.4	11.2	6.2	0.3	2.2	3.3	8	13.9	19.9	24.7	27.9	27.3	23.3	17.4	11.4	5.3	-8.3	-7.7	-2.9	2.2	7.6	12.6	16.1
Br√∂sarp-11-135	1061	14.1333	55.7167	1061	south_sweden	SWE	2	2	NA	2	NA	2	2	0	0	0	0	46	0.1	0	2.1	5.6	10.3	14.3	16.4	15.9	12.3	8.5	4.1	1.2	2.3	2.4	4.9	9.6	15.1	19.1	21.1	20.3	15.8	11.4	6.5	3.6	-2	-2.4	-0.8	1.5	5.6	9.5	11.8
Aledal-6-49	1158	16.5167	56.7	1158	south_sweden	SWE	2	2	2	2	2	2	2	0	0	0	0	34	-1	-1.2	1.2	4.8	10	14.4	16.6	16.1	12	7.8	3.5	0.7	1.4	1.7	4.5	9.2	15.1	19.4	21.6	21	16.1	11.2	6	3	-3.4	-4.1	-2.1	0.5	4.9	9.3	11.7
Tos-82-387	1254	17.0167	59.4333	1254	north_sweden	SWE	0	0	0	0	0	0	NA	0	0	0	0	38	-2.8	-3.1	0.1	4.5	10.5	14.7	16.9	15.9	11.2	6.6	2.1	-1.3	0	0.1	3.5	8.8	15.8	19.7	21.6	20.5	15	9.6	4.5	1.4	-5.5	-6.3	-3.2	0.1	5.2	9.7	12.1
√Ñngs√∂-59-422	1313	16.8667	59.5667	1313	admixed	SWE	0	0	0	0	2	2	2	0	0	0	0	13	-3	-3.3	0	4.4	10.5	14.8	16.9	15.9	11.2	6.6	2	-1.5	-0.2	-0.1	3.4	9	15.9	20	21.8	20.7	15.2	9.6	4.5	1.3	-5.7	-6.6	-3.4	-0.1	5	9.6	12
Mdn-1	1829	-86.509	42.051	1829	germany	USA	2	2	2	2	2	2	2	2	2	2	2	193	-4.1	-2.4	2.5	8.2	14.4	19.7	22.5	21.6	17.4	11.3	4.8	-1.1	-0.3	1.6	7.1	13.4	20	25.2	27.7	26.7	22.6	16.3	8.9	2.3	-7.9	-6.5	-2.1	3.1	8.7	14.1	17.2
MNF-Che-2	1925	-86.1843	43.5251	1925	germany	USA	2	2	2	2	2	2	2	2	2	2	2	215	-5.8	-4.7	0.1	6.5	13	18	20.7	19.8	15.9	9.6	3.2	-2.5	-1.8	0	5.4	12.5	19.9	24.7	27.2	26	22.1	15.3	7.6	1.2	-9.8	-9.4	-5.2	0.5	6.1	11.2	14.1
MNF-Jac-12	1954	-86.1739	43.5187	1954	germany	USA	2	NA	2	2	2	2	2	2	NA	NA	NA	218	-5.8	-4.7	0.1	6.5	13	17.9	20.6	19.7	15.8	9.6	3.2	-2.5	-1.8	0.1	5.5	12.5	19.9	24.7	27.1	25.9	22	15.3	7.6	1.2	-9.8	-9.4	-5.2	0.5	6.1	11.1	14.1
MNF-Pin-39	2016	-86.1788	43.5356	2016	admixed	USA	0	0	0	0	0	0	0	0	0	0	0	218	-5.9	-4.8	0.1	6.5	13	18	20.7	19.7	15.9	9.6	3.2	-2.6	-1.9	-0.1	5.4	12.5	19.9	24.8	27.3	26.1	22.1	15.3	7.5	1.1	-9.9	-9.5	-5.2	0.5	6.1	11.2	14.1
SLSP-31	2276	-86.496	43.665	2276	admixed	USA	2	0	0	0	0	0	0	0	NA	0	0	186	-5.5	-4.5	-0.2	5.9	12.1	17.5	20.6	20.1	16.3	10	3.8	-1.9	-1.8	-0.3	4.5	11.2	18.4	23.7	26.6	25.6	21.6	14.9	7.6	1.5	-9.2	-8.8	-4.9	0.6	5.9	11.3	14.7
Ste-40	2317	-86.514	42.03	2317	admixed	USA	2	2	2	2	NA	NA	2	0	0	0	0	193	-4.1	-2.4	2.6	8.4	14.5	19.8	22.5	21.6	17.4	11.3	4.8	-1.2	-0.3	1.7	7.3	13.6	20.2	25.4	27.9	26.8	22.7	16.4	8.9	2.3	-8	-6.5	-2	3.2	8.8	14.2	17.2
UKSW06-179	4779	-4.9	50.4	4779	western_europe	UK	0	0	0	0	0	0	0	0	0	0	0	123	6	5.9	7.1	8.3	11.1	13.6	15.7	15.8	13.9	11.4	8.6	7	8.4	8.4	9.9	11.6	14.6	16.9	18.8	18.9	16.9	14.1	11.1	9.3	3.6	3.3	4.2	5	7.7	10.4	12.6
UKSW06-257	4857	-4.9	50.3	4857	western_europe	UK	2	2	2	2	2	2	2	0	0	0	0	58	6.4	6.3	7.4	8.6	11.4	13.9	15.9	16	14.2	11.7	9	7.5	8.8	8.8	10.2	11.8	14.8	17.1	19.1	19.1	17.3	14.5	11.6	9.8	3.9	3.7	4.6	5.3	8	10.6	12.8
UKSW06-302	4900	-4.8	50.3	4900	western_europe	UK	0	0	0	0	0	0	0	0	0	NA	NA	31	6.6	6.4	7.5	8.7	11.5	13.9	15.9	16.1	14.3	11.8	9.2	7.6	8.9	8.9	10.2	11.8	14.8	17.1	19	19.1	17.3	14.5	11.6	9.8	4.2	3.9	4.8	5.5	8.2	10.8	12.9
UKSW06-341	4939	-4.7	50.4	4939	western_europe	UK	2	2	2	2	2	2	2	2	2	2	2	122	6	5.8	7	8.2	11.1	13.6	15.7	15.8	13.9	11.3	8.6	7	8.5	8.4	9.8	11.5	14.5	16.9	18.9	19	17	14.1	11.3	9.3	3.5	3.2	4.1	4.9	7.6	10.3	12.5
UKSW06-360	4958	-4.5	50.5	4958	western_europe	UK	2	2	2	2	2	2	2	2	2	2	2	219	5.2	4.9	6.3	7.6	10.5	13.1	15.2	15.2	13.2	10.6	7.8	6.2	7.7	7.6	9.2	11.2	14.2	16.7	18.7	18.6	16.4	13.5	10.4	8.6	2.7	2.3	3.3	4	6.8	9.5	11.8
UKSE06-118	5023	0.5	51.3	5023	western_europe	UK	0	0	0	0	0	0	0	0	NA	0	0	17	4.5	4.6	6.6	8.5	12	15	17.3	17.3	14.5	11	7.2	5.3	7.2	7.5	10.3	12.7	16.7	19.8	22.2	22.2	18.8	14.7	10.4	8	1.8	1.6	3	4.2	7.3	10.2	12.5
UKSE06-325	5151	-1.7	52.2	5151	admixed	UK	2	2	2	2	2	2	2	0	0	0	0	41	3.9	3.8	5.9	7.9	11.2	14.2	16.7	16.3	13.6	10.3	6.6	4.7	6.9	7.1	9.9	12.5	16.5	19.5	22.3	21.6	18.3	14.3	10	7.7	0.8	0.5	2	3.3	6	9	11.2
UKSE06-432	5210	0.3	51.2	5210	western_europe	UK	0	0	0	0	0	0	0	2	2	NA	NA	21	4.5	4.4	6.5	8.3	11.8	14.7	16.9	16.9	14.3	10.9	7.2	5.4	7.2	7.4	10.1	12.5	16.4	19.3	21.7	21.8	18.7	14.7	10.4	8	1.8	1.4	2.8	4.1	7.1	10	12.2
UKSE06-639	5349	0.4	51.1	5349	western_europe	UK	0	0	0	0	0	0	0	0	0	0	0	66	4.3	4.2	6.2	8.1	11.5	14.4	16.6	16.6	14.1	10.7	7.1	5.2	7	7.1	9.8	12.2	16	19	21.3	21.4	18.3	14.3	10.2	7.8	1.6	1.3	2.7	4	7	9.8	12
UKNW06-233	5486	-3.3	54.6	5486	germany	UK	0	0	0	0	NA	NA	NA	0	0	0	0	204	2.8	3	4.7	6.6	9.6	12.2	14.1	13.7	11.5	8.5	5.2	3.1	5.3	5.7	7.9	10.4	13.9	16.2	17.9	17.4	14.8	11.6	7.8	5.5	0.3	0.3	1.5	2.9	5.4	8.3	10.3
Cal-2	5720	-1.6	53.3	5720	admixed	UK	2	0	0	0	0	2	2	0	0	0	0	363	2.6	2.4	4.1	6	9.4	12.2	14.4	14.2	11.6	8.3	5.1	3.5	5.1	4.9	7.2	9.7	13.7	16.4	18.5	18.3	15.2	11.4	7.8	5.9	0.1	-0.1	1.1	2.3	5.2	8.1	10.2
For-2	5741	-4.1	56.6	5741	western_europe	UK	2	2	2	2	2	2	2	0	0	0	0	343	1.8	1.8	3	5.3	8.2	10.8	12.6	12.4	10.3	7.1	4	2.4	4.3	4.5	5.9	8.9	12.2	14.5	16.2	15.9	13.3	9.8	6.6	4.9	-0.7	-0.8	0.1	1.7	4.2	7	9.1
Kil-0	5748	-4.4	56	5748	germany	UK	0	0	0	0	0	0	0	0	0	0	0	235	2.8	2.8	3.8	5.8	8.8	11.1	13	12.8	10.9	8	5	3.2	5.2	5.3	6.7	9.4	12.8	14.8	16.4	16.2	13.9	10.7	7.6	5.6	0.3	0.3	1	2.2	4.8	7.4	9.5
Mc-1	5757	-2.3	54.6	5757	admixed	UK	0	0	0	0	0	0	0	0	0	NA	NA	571	0.8	1	2.4	4.4	7.7	10.5	12.7	12.1	9.7	6.6	3.5	1.6	3.2	3.3	5.3	8.1	12	14.8	16.9	16.2	13	9.5	6.1	4	-1.6	-1.3	-0.5	0.6	3.3	6.2	8.4
UKID63	5768	-1.5	54.1	5768	admixed	UK	0	0	0	0	2	2	2	0	0	0	0	28	3.5	3.8	5.7	7.4	10.5	13.4	15.7	15.5	13	9.8	6.4	4.5	6.2	6.6	9.1	11.4	14.9	17.8	20.2	20	17	13.2	9.3	7.1	0.9	1	2.3	3.5	6	9	11.2
Set-1	5772	-2.3	54.1	5772	admixed	UK	2	2	2	2	2	2	2	0	0	0	0	288	2.5	2.7	4.3	6.3	9.6	12.3	14.4	14	11.6	8.5	5.3	3.4	4.9	5.3	7.4	10.1	13.9	16.4	18.5	18	15	11.5	7.9	5.8	0	0.2	1.2	2.5	5.3	8.2	10.3
Ty-1	5784	-5.2	56.4	5784	admixed	UK	0	0	0	0	0	0	0	0	0	0	0	149	3.9	3.9	5.1	7	10.2	12.2	13.9	13.8	11.7	9	6.1	4	6.2	6.5	7.9	10.5	14	15.6	17.2	17.1	14.7	11.6	8.5	6.3	1.5	1.4	2.3	3.6	6.4	8.7	10.7
UKID107	5811	-3.1	52.9	5811	admixed	UK	0	0	0	0	NA	NA	0	0	0	0	0	270	3.4	3.1	4.8	6.5	9.7	12.5	14.6	14.3	11.8	8.8	5.7	4.2	6.2	6.1	8.2	10.6	14.2	16.9	19.1	18.8	15.8	12.3	8.8	7.1	0.5	0.1	1.4	2.4	5.1	8	10.2
UKID116	5822	-5.98333	56.7333	5822	admixed	UK	2	0	NA	0	2	2	2	2	NA	NA	NA	168	5	4.8	6	7.4	10.4	12.2	13.9	14	12.1	9.4	6.9	4.9	6.5	6.4	7.8	9.6	12.8	14.4	16	16.2	14.3	11.2	8.5	6.4	3.5	3.3	4.3	5.1	7.9	10	11.8
App1-12	5830	15.9667	56.3333	5830	south_sweden	SWE	0	0	0	0	2	2	2	2	2	2	2	22	-0.3	-0.5	1.4	4.8	9.8	14.1	16.3	16	12.2	8.2	3.9	1	1.8	1.9	4.1	8.6	14.2	18.4	20.6	20.2	15.8	11.1	6.2	3.2	-2.4	-3	-1.4	1	5.3	9.7	12.1
Boo2-3	5836	13.51	55.86	5836	south_sweden	SWE	0	0	0	0	0	0	0	0	0	0	0	60	-0.2	-0.3	1.8	5.7	10.9	14.5	16.4	16.2	12.3	8.4	4.1	1.3	1.9	1.9	4.4	9.6	15.5	19	20.7	20.4	15.7	11.1	6.4	3.6	-2.3	-2.6	-0.8	1.8	6.3	10	12.1
Bor-1	5837	16.2326	49.4013	5837	central_europe	CZE	0	0	0	0	0	0	0	0	0	0	0	506	-2.4	-1.3	2.6	7	12.3	15.1	16.9	16.9	12.7	7.7	2	-1.4	0.2	1.9	6.4	12	17.6	20.4	22.4	22.6	17.6	11.6	4.6	1	-5	-4.5	-1.2	2.1	6.9	9.8	11.4
Dra1-4	5865	14.12	55.76	5865	south_sweden	SWE	2	2	2	2	2	2	2	0	0	0	0	76	0	-0.1	1.9	5.5	10.2	14.2	16.3	15.7	12.1	8.2	3.9	1.1	2.1	2.2	4.8	9.6	15.1	19.1	21.1	20.1	15.7	11.3	6.3	3.4	-2.2	-2.5	-1	1.3	5.4	9.3	11.6
DraIV 1-8	5890	16.2815	49.4112	5890	central_europe	CZE	0	0	0	0	2	2	2	0	0	0	0	499	-2.3	-1.3	2.6	7.1	12.3	15.2	16.9	16.9	12.7	7.7	2.1	-1.3	0.3	1.9	6.4	11.9	17.6	20.5	22.4	22.5	17.5	11.6	4.6	1	-4.9	-4.4	-1.1	2.2	7.1	9.9	11.5
Duk	6008	16.2	49.1	6008	central_europe	CZE	0	0	0	0	2	2	2	0	0	0	0	327	-1.3	0.1	4	8.8	13.9	16.8	18.8	18.7	14.2	8.9	3.4	-0.4	1.4	3.5	8.2	13.9	19.4	22.1	24.4	24.5	19.2	13	6.1	2	-3.9	-3.3	-0.1	3.7	8.5	11.4	13.1
Eden-1	6009	18.177	62.877	6009	north_sweden	SWE	0	0	0	0	0	0	0	0	0	0	0	50	-6.2	-6.3	-2.6	1.5	7.4	12.7	15.2	13.7	8.8	4	-1.4	-4.6	-2.7	-2.5	1.2	5.6	12.7	17.8	19.9	18.1	12.5	7.1	1.4	-1.3	-9.7	-10.1	-6.4	-2.5	2.2	7.5	10.5
Fj√§1-2	6019	14.29	56.06	6019	south_sweden	SWE	0	0	0	0	0	0	0	0	0	0	0	37	-0.3	-0.3	1.8	5.7	10.8	14.5	16.5	15.9	12	8.1	3.7	0.7	2	2.2	5.1	10.4	16.2	19.7	21.5	20.7	16.1	11.5	6.2	3.1	-2.5	-2.8	-1.5	1.1	5.4	9.2	11.5
Fly2-1	6023	13.3712	55.7509	6023	south_sweden	SWE	0	0	0	0	0	0	0	0	0	0	0	25	-0.1	0	2.2	6.2	11.4	14.8	16.8	16.7	12.7	8.7	4.3	1.5	2	2.3	5	10.4	16.3	19.4	21.2	21.3	16.4	11.6	6.6	3.7	-2.2	-2.3	-0.6	2.1	6.5	10.2	12.4
Gr√∂n-5	6030	18.1896	62.806	6030	north_sweden	SWE	0	0	0	0	0	0	0	0	0	0	0	0	-5.3	-5.6	-2.1	1.7	7.4	12.6	15.3	14	9.2	4.5	-0.7	-3.8	-1.9	-1.8	1.5	5.6	12.3	17.4	19.7	18.2	12.8	7.5	2	-0.5	-8.8	-9.3	-5.8	-2.1	2.5	7.8	10.9
Hov1-7	6034	13.74	56.1	6034	south_sweden	SWE	0	0	0	0	2	2	2	0	0	0	0	68	-0.9	-0.9	1.6	5.5	10.6	14.1	16.1	15.5	11.6	7.8	3.4	0.5	1.4	1.6	4.6	10	15.8	19.2	20.9	20.2	15.5	11	5.9	2.9	-3.1	-3.4	-1.5	1.1	5.4	9.1	11.2
Kni-1	6040	13.4	55.66	6040	south_sweden	SWE	0	0	0	0	0	0	0	0	0	0	0	82	-0.3	-0.2	1.9	5.8	10.9	14.5	16.5	16.3	12.4	8.4	4.1	1.3	1.8	2.1	4.6	9.8	15.5	19	20.8	20.6	15.8	11.1	6.3	3.5	-2.4	-2.5	-0.8	1.8	6.3	10.1	12.2
Lom1-1	6042	13.9	56.09	6042	admixed	SWE	0	0	0	0	2	2	2	2	NA	NA	2	39	-0.6	-0.6	1.7	5.6	10.5	14.2	16.1	15.5	11.7	7.9	3.5	0.5	1.7	1.9	4.8	10	15.7	19.3	21	20.2	15.6	11.2	6	2.9	-2.9	-3.2	-1.4	1.1	5.4	9	11.2
Nyl-2	6064	18.2763	62.9513	6064	north_sweden	SWE	0	0	0	0	0	0	0	0	0	0	0	51	-6.4	-6.5	-2.7	1.5	7.4	12.7	15.2	13.6	8.7	3.9	-1.6	-4.8	-3	-2.7	1.1	5.5	12.7	17.8	20	18.1	12.5	7	1.3	-1.5	-9.9	-10.2	-6.5	-2.6	2.1	7.5	10.4
Omn-1	6070	18.3448	62.9308	6070	north_sweden	SWE	0	0	0	0	0	0	0	0	0	0	0	45	-6.1	-6.2	-2.6	1.5	7.4	12.6	15.2	13.7	8.8	4	-1.4	-4.6	-2.7	-2.5	1.1	5.4	12.5	17.6	19.8	18.1	12.5	7	1.3	-1.3	-9.5	-9.9	-6.3	-2.4	2.2	7.6	10.5
√ñM√∂1-7	6073	15.8155	56.1481	6073	south_sweden	SWE	2	2	2	2	2	2	2	0	0	0	0	1	0	-0.2	1.6	5.1	10.1	14.3	16.6	16.4	12.6	8.6	4.3	1.4	2.1	2.1	4.2	8.8	14.4	18.5	20.7	20.5	16.1	11.4	6.5	3.5	-2.1	-2.6	-1	1.4	5.8	10.2	12.5
√ñr-1	6074	16.1308	56.4573	6074	south_sweden	SWE	2	2	2	2	2	2	2	0	0	0	0	1	-0.3	-0.6	1.4	4.9	9.9	14.2	16.5	16.2	12.4	8.2	3.9	1.2	1.9	2	4.1	8.6	14.3	18.6	20.8	20.4	16	11.2	6.3	3.5	-2.5	-3.2	-1.4	1.1	5.5	9.9	12.2
Rev-2	6076	13.4504	55.6942	6076	south_sweden	SWE	0	0	0	0	0	0	0	0	0	0	0	29	-0.2	0	2.1	6	11.2	14.8	16.7	16.4	12.5	8.6	4.2	1.4	2	2.4	5	10.1	16	19.5	21.2	20.9	16.1	11.5	6.5	3.6	-2.4	-2.4	-0.7	1.9	6.3	10.1	12.2
Sparta-1	6085	13.2145	55.7097	6085	south_sweden	SWE	0	0	0	0	0	0	0	2	2	2	2	70	0	0.1	2.4	6.4	11.6	15.2	17.2	17	12.9	8.9	4.5	1.7	1.9	2.2	5.1	10.3	16.2	19.6	21.4	21.2	16.3	11.4	6.5	3.7	-1.9	-2	-0.3	2.4	7.1	10.9	13
Sr:3	6086	11.2	58.9	6086	admixed	SWE	2	2	2	2	2	2	2	0	0	0	0	17	-0.7	-1.3	1.3	5.1	11	14.7	16.8	16.2	12.3	8.3	3.9	1.2	1.4	1	3.8	8.4	14.8	18.3	20.3	19.6	15.2	10.5	6	3.4	-2.7	-3.6	-1.2	1.8	7.1	11.1	13.3
Stu-2	6087	16.1284	56.4666	6087	south_sweden	SWE	0	0	0	0	0	0	0	0	0	0	0	4	-0.4	-0.6	1.4	4.8	9.9	14.2	16.5	16.1	12.3	8.2	3.9	1.2	1.8	2	4.1	8.7	14.3	18.6	20.8	20.5	16	11.2	6.3	3.5	-2.6	-3.2	-1.4	1	5.4	9.8	12.1
T1000	6090	13.2197	55.6525	6090	south_sweden	SWE	0	0	0	0	2	2	2	0	0	0	0	13	0.2	0.3	2.6	6.5	11.8	15.4	17.3	17.1	13.1	9.1	4.7	1.9	2.2	2.5	5.3	10.5	16.5	19.8	21.6	21.5	16.6	11.8	6.8	4	-1.8	-1.9	-0.2	2.5	7.1	10.9	13.1
T1010	6091	13.215	55.6525	6091	south_sweden	SWE	0	0	0	0	0	0	0	0	0	0	0	12	0.2	0.3	2.6	6.5	11.8	15.4	17.3	17.1	13.1	9.1	4.7	2	2.2	2.5	5.3	10.5	16.5	19.8	21.6	21.5	16.6	11.8	6.8	4	-1.8	-1.9	-0.2	2.6	7.1	11	13.1
T1040	6094	13.2147	55.6494	6094	south_sweden	SWE	0	0	0	0	NA	0	0	2	2	2	2	15	0.2	0.3	2.6	6.5	11.8	15.3	17.3	17.1	13.1	9.1	4.7	1.9	2.2	2.5	5.3	10.5	16.4	19.7	21.5	21.4	16.6	11.8	6.8	4	-1.8	-1.9	-0.2	2.5	7.1	10.9	13.1
T1050	6095	13.2161	55.6486	6095	south_sweden	SWE	2	2	2	2	2	2	2	0	0	0	0	15	0.2	0.3	2.6	6.5	11.8	15.3	17.3	17.1	13.1	9.1	4.7	1.9	2.2	2.5	5.3	10.5	16.4	19.7	21.5	21.4	16.6	11.8	6.8	4	-1.8	-1.9	-0.2	2.5	7.1	10.9	13.1
T1060	6096	13.2225	55.6472	6096	south_sweden	SWE	2	2	NA	2	2	2	2	2	2	2	2	16	0.2	0.3	2.5	6.5	11.7	15.3	17.3	17.1	13.1	9.1	4.7	1.9	2.2	2.5	5.3	10.5	16.4	19.7	21.5	21.4	16.6	11.8	6.8	4	-1.8	-1.9	-0.2	2.5	7.1	10.9	13.1
T1070	6097	13.2264	55.6481	6097	south_sweden	SWE	0	0	0	0	0	0	0	0	0	0	0	15	0.2	0.3	2.5	6.5	11.7	15.3	17.3	17.1	13.1	9	4.7	1.9	2.2	2.5	5.3	10.5	16.4	19.7	21.5	21.4	16.6	11.8	6.8	4	-1.8	-1.9	-0.2	2.5	7.1	10.9	13
T1080	6098	13.2178	55.6561	6098	south_sweden	SWE	2	2	2	2	2	2	2	0	0	0	0	13	0.2	0.3	2.6	6.5	11.8	15.4	17.3	17.1	13.1	9.1	4.7	1.9	2.2	2.5	5.3	10.5	16.5	19.8	21.6	21.5	16.6	11.8	6.8	4	-1.8	-1.9	-0.2	2.5	7.1	10.9	13.1
T1090	6099	13.2386	55.6575	6099	south_sweden	SWE	0	0	0	0	0	0	0	0	0	0	0	15	0.1	0.3	2.5	6.5	11.7	15.3	17.2	17.1	13.1	9	4.7	1.9	2.1	2.5	5.3	10.5	16.4	19.7	21.5	21.4	16.6	11.7	6.8	3.9	-1.8	-1.9	-0.2	2.5	7	10.9	13
T1110	6100	13.2	55.6	6100	south_sweden	SWE	0	0	0	0	0	0	0	2	2	2	2	53	0.1	0.1	2.2	6.1	11.3	14.8	16.8	16.7	12.8	8.9	4.5	1.8	2	2.2	4.9	9.9	15.7	19	20.8	20.8	16.2	11.4	6.6	3.8	-1.9	-2	-0.4	2.3	6.8	10.6	12.8
T1160	6104	13.2	55.7	6104	south_sweden	SWE	0	0	0	0	0	0	0	0	0	0	0	29	0.1	0.2	2.6	6.5	11.8	15.4	17.4	17.1	13.1	9	4.7	1.9	2.1	2.4	5.3	10.5	16.4	19.7	21.6	21.4	16.5	11.7	6.7	3.9	-1.8	-1.9	-0.1	2.6	7.1	11	13.1
T450	6105	13.1211	55.7967	6105	south_sweden	SWE	0	0	0	NA	0	0	NA	0	0	0	0	15	0	0.1	2.4	6.4	11.6	15	17	16.9	13	8.9	4.6	1.7	2	2.3	5.2	10.5	16.3	19.4	21.2	21.3	16.6	11.7	6.8	3.8	-2	-2.1	-0.4	2.3	6.8	10.6	12.7
T460	6106	13.1186	55.7931	6106	south_sweden	SWE	0	0	0	0	0	0	0	2	2	2	2	15	0	0.1	2.4	6.4	11.6	15	17	16.9	13	8.9	4.6	1.7	2	2.3	5.2	10.5	16.3	19.4	21.2	21.3	16.6	11.7	6.8	3.8	-2	-2.1	-0.4	2.3	6.8	10.6	12.7
T470	6107	13.1222	55.7942	6107	south_sweden	SWE	0	0	0	0	0	0	0	0	0	0	0	15	0	0.1	2.4	6.4	11.6	15	17	16.9	13	8.9	4.6	1.7	2	2.3	5.2	10.5	16.3	19.4	21.2	21.3	16.6	11.7	6.8	3.8	-2	-2.1	-0.4	2.3	6.8	10.6	12.7
T480	6108	13.1206	55.7989	6108	western_europe	SWE	2	2	2	2	2	2	2	0	0	0	0	15	0	0.1	2.4	6.4	11.6	15	17	16.9	13	8.9	4.6	1.7	2	2.3	5.2	10.5	16.3	19.4	21.2	21.3	16.6	11.7	6.8	3.8	-2	-2.1	-0.4	2.3	6.8	10.6	12.7
T510	6109	13.1233	55.7936	6109	south_sweden	SWE	0	0	0	0	0	0	0	0	0	0	0	15	0	0.1	2.4	6.4	11.6	15	17	16.9	13	8.9	4.6	1.7	2	2.3	5.2	10.5	16.3	19.4	21.2	21.3	16.6	11.7	6.8	3.8	-2	-2.1	-0.4	2.3	6.8	10.6	12.7
T530	6111	13.1219	55.7989	6111	south_sweden	SWE	0	0	0	0	2	2	2	0	0	0	0	15	0	0.1	2.4	6.4	11.6	15	17	16.9	13	8.9	4.6	1.7	2	2.3	5.2	10.5	16.3	19.4	21.2	21.3	16.6	11.7	6.8	3.8	-2	-2.1	-0.4	2.3	6.8	10.6	12.7
T540	6112	13.1044	55.7967	6112	south_sweden	SWE	0	0	0	0	2	2	2	0	0	0	0	21	0	0.1	2.4	6.4	11.6	15	17	16.8	13	8.9	4.6	1.7	2	2.3	5.2	10.4	16.3	19.4	21.2	21.3	16.6	11.7	6.8	3.8	-2	-2.1	-0.4	2.3	6.8	10.6	12.7
T570	6114	13.1342	55.8097	6114	south_sweden	SWE	0	0	0	0	0	0	0	0	0	0	0	29	-0.1	0	2.3	6.3	11.5	14.9	16.9	16.8	12.9	8.9	4.6	1.6	1.9	2.2	5.1	10.4	16.3	19.3	21.1	21.3	16.5	11.7	6.8	3.7	-2.1	-2.2	-0.5	2.2	6.7	10.5	12.6
T580	6115	13.1367	55.8	6115	south_sweden	SWE	0	0	0	0	0	0	0	2	2	2	2	14	0	0.1	2.4	6.4	11.6	14.9	16.9	16.8	12.9	8.9	4.6	1.7	2	2.3	5.2	10.5	16.3	19.4	21.2	21.3	16.6	11.7	6.8	3.8	-2	-2.1	-0.4	2.3	6.8	10.5	12.7
T670	6122	13.3075	55.8364	6122	south_sweden	SWE	0	0	0	0	0	0	0	0	0	0	0	66	-0.2	-0.1	2.1	6.1	11.4	14.8	16.7	16.5	12.6	8.5	4.2	1.4	1.9	2.2	4.9	10.4	16.3	19.4	21.1	21.1	16.3	11.4	6.5	3.6	-2.3	-2.5	-0.7	1.9	6.5	10.2	12.3
T680	6123	13.3033	55.8369	6123	south_sweden	SWE	0	0	0	0	0	0	0	2	2	2	2	66	-0.2	-0.1	2.1	6.1	11.4	14.8	16.7	16.5	12.6	8.5	4.2	1.4	1.9	2.2	4.9	10.4	16.3	19.4	21.1	21.1	16.3	11.4	6.5	3.6	-2.3	-2.5	-0.7	1.9	6.5	10.2	12.3
T690	6124	13.3092	55.8378	6124	south_sweden	SWE	0	0	0	0	0	0	0	0	0	0	0	67	-0.2	-0.1	2.1	6.1	11.4	14.8	16.7	16.5	12.5	8.5	4.2	1.4	1.9	2.2	4.9	10.4	16.3	19.4	21.1	21.1	16.2	11.4	6.5	3.5	-2.3	-2.5	-0.7	1.9	6.4	10.2	12.3
T710	6125	13.3106	55.8403	6125	south_sweden	SWE	0	0	0	0	0	0	0	0	0	0	0	67	-0.2	-0.1	2.1	6.1	11.4	14.8	16.7	16.5	12.5	8.5	4.2	1.4	1.9	2.2	4.9	10.4	16.3	19.4	21.1	21.1	16.2	11.4	6.5	3.5	-2.3	-2.5	-0.7	1.9	6.4	10.2	12.3
T720	6126	13.3047	55.8411	6126	south_sweden	SWE	0	0	0	0	0	0	0	2	2	2	2	66	-0.2	-0.1	2.1	6.1	11.4	14.8	16.7	16.5	12.6	8.5	4.2	1.4	1.9	2.2	4.9	10.4	16.3	19.4	21.1	21.1	16.3	11.4	6.5	3.6	-2.3	-2.5	-0.7	1.9	6.5	10.2	12.3
T740	6128	13.2881	55.8397	6128	south_sweden	SWE	0	0	0	0	0	0	0	0	0	0	0	70	-0.2	-0.2	2.1	6.1	11.3	14.7	16.7	16.5	12.6	8.5	4.2	1.4	1.9	2.1	4.9	10.3	16.2	19.3	21	21	16.2	11.4	6.5	3.6	-2.3	-2.5	-0.7	1.9	6.5	10.2	12.3
T780	6131	13.3181	55.8369	6131	south_sweden	SWE	0	0	0	0	0	0	0	0	0	0	0	73	-0.2	-0.2	2.1	6.1	11.3	14.8	16.7	16.5	12.5	8.5	4.2	1.3	1.9	2.2	4.9	10.3	16.2	19.4	21.1	21	16.2	11.3	6.4	3.5	-2.4	-2.5	-0.8	1.9	6.4	10.1	12.3
T790	6132	13.3186	55.8386	6132	south_sweden	SWE	0	0	0	0	0	0	0	0	0	0	0	73	-0.2	-0.2	2.1	6.1	11.3	14.8	16.7	16.5	12.5	8.5	4.2	1.3	1.9	2.2	4.9	10.3	16.2	19.4	21.1	21	16.2	11.3	6.4	3.5	-2.4	-2.5	-0.8	1.9	6.4	10.1	12.3
T800	6133	13.2906	55.8364	6133	south_sweden	SWE	0	0	0	0	0	0	0	0	0	0	0	70	-0.2	-0.2	2.1	6.1	11.3	14.7	16.7	16.5	12.6	8.5	4.2	1.4	1.9	2.1	4.9	10.3	16.2	19.3	21	21	16.2	11.4	6.5	3.6	-2.3	-2.5	-0.7	1.9	6.5	10.2	12.3
T810	6134	13.2906	55.8383	6134	south_sweden	SWE	0	0	0	0	0	0	0	2	2	2	2	70	-0.2	-0.2	2.1	6.1	11.3	14.7	16.7	16.5	12.6	8.5	4.2	1.4	1.9	2.1	4.9	10.3	16.2	19.3	21	21	16.2	11.4	6.5	3.6	-2.3	-2.5	-0.7	1.9	6.5	10.2	12.3
T840	6136	13.5519	55.9336	6136	south_sweden	SWE	0	0	0	0	0	0	0	0	0	0	0	78	-0.5	-0.6	1.8	5.7	10.8	14.4	16.3	15.9	11.9	8	3.7	0.8	1.7	1.9	4.7	10	15.8	19.2	21	20.4	15.6	11.1	6.1	3.1	-2.8	-3	-1.2	1.4	5.8	9.5	11.7
T850	6137	13.5603	55.9419	6137	south_sweden	SWE	0	0	0	0	0	0	0	0	0	0	0	90	-0.6	-0.6	1.7	5.6	10.7	14.3	16.2	15.7	11.8	8	3.6	0.7	1.6	1.8	4.7	9.9	15.7	19.1	20.8	20.3	15.5	11	6	3	-2.8	-3.1	-1.2	1.3	5.7	9.4	11.6
T860	6138	13.5511	55.9403	6138	south_sweden	SWE	0	0	0	0	0	0	0	0	0	0	0	78	-0.5	-0.6	1.8	5.7	10.8	14.4	16.3	15.9	11.9	8	3.7	0.8	1.7	1.9	4.7	10	15.8	19.2	21	20.4	15.6	11.1	6.1	3.1	-2.8	-3	-1.2	1.4	5.8	9.5	11.7
T880	6140	13.5539	55.9392	6140	south_sweden	SWE	0	0	0	0	0	0	0	0	0	0	0	78	-0.5	-0.6	1.8	5.7	10.8	14.4	16.3	15.9	11.9	8	3.7	0.8	1.7	1.9	4.7	10	15.8	19.2	21	20.4	15.6	11.1	6.1	3.1	-2.8	-3	-1.2	1.4	5.8	9.5	11.7
T890	6141	13.5542	55.9414	6141	south_sweden	SWE	0	0	0	0	0	0	0	2	2	2	2	78	-0.5	-0.6	1.8	5.7	10.8	14.4	16.3	15.9	11.9	8	3.7	0.8	1.7	1.9	4.7	10	15.8	19.2	21	20.4	15.6	11.1	6.1	3.1	-2.8	-3	-1.2	1.4	5.8	9.5	11.7
T900	6142	13.5558	55.9428	6142	south_sweden	SWE	0	0	0	0	0	0	0	0	0	0	0	87	-0.6	-0.6	1.7	5.6	10.8	14.3	16.3	15.8	11.9	8	3.6	0.7	1.6	1.8	4.7	10	15.8	19.2	20.9	20.4	15.6	11.1	6	3.1	-2.8	-3.1	-1.2	1.3	5.8	9.5	11.6
T930	6145	13.5533	55.9497	6145	south_sweden	SWE	0	0	0	0	0	0	0	0	0	0	0	87	-0.6	-0.6	1.7	5.6	10.8	14.3	16.3	15.8	11.9	8	3.6	0.7	1.6	1.8	4.7	10	15.8	19.2	20.9	20.4	15.6	11.1	6	3.1	-2.8	-3.1	-1.2	1.3	5.8	9.5	11.6
T960	6148	13.5508	55.9319	6148	south_sweden	SWE	0	0	0	0	0	0	0	0	0	0	0	70	-0.5	-0.5	1.8	5.7	10.8	14.4	16.4	15.9	12	8.1	3.8	0.8	1.7	1.9	4.7	9.9	15.8	19.2	21	20.4	15.6	11.2	6.1	3.2	-2.7	-3	-1.1	1.5	5.9	9.6	11.8
T970	6149	13.5481	55.9281	6149	south_sweden	SWE	0	0	0	0	0	0	0	0	0	0	0	70	-0.5	-0.5	1.8	5.7	10.9	14.5	16.4	16	12	8.1	3.8	0.9	1.7	1.9	4.7	10	15.8	19.3	21	20.5	15.7	11.2	6.1	3.2	-2.7	-3	-1.1	1.5	5.9	9.6	11.8
T980	6150	13.5319	55.9261	6150	south_sweden	SWE	0	0	0	0	0	0	0	0	0	0	0	80	-0.5	-0.5	1.8	5.7	10.8	14.4	16.3	15.9	12	8.1	3.8	0.9	1.7	1.9	4.6	9.9	15.7	19.2	20.9	20.4	15.6	11.1	6.1	3.2	-2.7	-2.9	-1.1	1.5	5.9	9.6	11.8
T990	6151	13.2244	55.6528	6151	south_sweden	SWE	0	0	0	0	0	0	0	0	0	0	0	13	0.2	0.3	2.6	6.5	11.8	15.4	17.3	17.1	13.1	9.1	4.7	1.9	2.2	2.5	5.3	10.5	16.5	19.8	21.6	21.5	16.6	11.8	6.8	4	-1.8	-1.9	-0.2	2.5	7.1	10.9	13.1
T√ÑL 03	6177	17.69	62.6322	6177	north_sweden	SWE	0	0	0	0	0	0	0	0	0	0	0	134	-7.1	-6.6	-2.8	1.4	7.4	12.5	15	13.6	8.9	3.9	-1.6	-5.5	-3.4	-2.5	1.2	5.5	12.7	17.5	19.7	18.1	12.9	7.2	1.1	-2.1	-10.7	-10.8	-6.8	-2.7	2.2	7.6	10.4
TDr-1	6188	14.1386	55.7683	6188	south_sweden	SWE	0	0	0	0	0	NA	0	0	0	0	0	84	0	-0.1	1.9	5.4	10.2	14.2	16.3	15.7	12.1	8.2	3.9	1.1	2.2	2.3	4.7	9.6	15	19.1	21	20.1	15.7	11.3	6.3	3.5	-2.1	-2.4	-1	1.3	5.4	9.3	11.6
TDr-2	6189	14.1383	55.7686	6189	south_sweden	SWE	2	2	2	2	2	2	2	0	0	0	0	84	0	-0.1	1.9	5.4	10.2	14.2	16.3	15.7	12.1	8.2	3.9	1.1	2.2	2.3	4.7	9.6	15	19.1	21	20.1	15.7	11.3	6.3	3.5	-2.1	-2.4	-1	1.3	5.4	9.3	11.6
TDr-4	6191	14.1375	55.7689	6191	south_sweden	SWE	0	0	0	0	NA	NA	NA	0	0	0	0	84	0	-0.1	1.9	5.4	10.2	14.2	16.3	15.7	12.1	8.2	3.9	1.1	2.2	2.3	4.7	9.6	15	19.1	21	20.1	15.7	11.3	6.3	3.5	-2.1	-2.4	-1	1.3	5.4	9.3	11.6
TDr-5	6192	14.1369	55.7692	6192	south_sweden	SWE	2	NA	2	2	2	2	NA	0	0	0	0	84	0	-0.1	1.9	5.4	10.2	14.2	16.3	15.7	12.1	8.2	3.9	1.1	2.2	2.3	4.7	9.6	15	19.1	21	20.1	15.7	11.3	6.3	3.5	-2.1	-2.4	-1	1.3	5.4	9.3	11.6
TDr-7	6193	14.1347	55.7694	6193	south_sweden	SWE	0	0	0	0	2	2	2	0	0	0	0	84	0	-0.1	1.9	5.4	10.2	14.2	16.3	15.7	12.1	8.2	3.9	1.1	2.2	2.3	4.7	9.6	15	19.1	21	20.1	15.7	11.3	6.3	3.5	-2.1	-2.4	-1	1.3	5.4	9.3	11.6
TDr-8	6194	14.1342	55.7706	6194	south_sweden	SWE	2	2	2	2	2	2	2	0	0	0	0	84	0	-0.1	1.9	5.4	10.2	14.2	16.3	15.7	12.1	8.2	3.9	1.1	2.2	2.3	4.7	9.6	15	19.1	21	20.1	15.7	11.3	6.3	3.5	-2.1	-2.4	-1	1.3	5.4	9.3	11.6
TDr-9	6195	14.1342	55.7708	6195	south_sweden	SWE	2	2	2	2	2	2	2	0	0	0	0	84	0	-0.1	1.9	5.4	10.2	14.2	16.3	15.7	12.1	8.2	3.9	1.1	2.2	2.3	4.7	9.6	15	19.1	21	20.1	15.7	11.3	6.3	3.5	-2.1	-2.4	-1	1.3	5.4	9.3	11.6
TDr-13	6198	14.1331	55.7708	6198	south_sweden	SWE	0	0	0	0	0	0	0	0	0	0	0	84	0	-0.1	1.9	5.4	10.2	14.2	16.3	15.7	12.1	8.2	3.9	1.1	2.1	2.2	4.7	9.6	15.1	19.1	21	20.1	15.7	11.3	6.3	3.4	-2.1	-2.5	-1	1.3	5.4	9.3	11.6
TDr-16	6201	14.1211	55.7719	6201	south_sweden	SWE	0	0	0	0	NA	0	0	0	0	0	0	80	0	-0.1	1.9	5.4	10.2	14.2	16.3	15.7	12.1	8.2	3.9	1	2.1	2.2	4.7	9.6	15.1	19.1	21	20.1	15.7	11.3	6.3	3.4	-2.2	-2.5	-1	1.3	5.4	9.3	11.5
TDr-17	6202	14.1206	55.7717	6202	south_sweden	SWE	0	0	0	0	2	2	2	0	0	0	0	80	0	-0.1	1.9	5.4	10.2	14.2	16.3	15.7	12.1	8.2	3.9	1	2.1	2.2	4.7	9.6	15.1	19.1	21	20.1	15.7	11.3	6.3	3.4	-2.2	-2.5	-1	1.3	5.4	9.3	11.5
TDr-18	6203	14.1208	55.7714	6203	south_sweden	SWE	0	0	0	0	2	2	2	0	0	0	0	80	0	-0.1	1.9	5.4	10.2	14.2	16.3	15.7	12.1	8.2	3.9	1	2.1	2.2	4.7	9.6	15.1	19.1	21	20.1	15.7	11.3	6.3	3.4	-2.2	-2.5	-1	1.3	5.4	9.3	11.5
TEDEN 02	6209	18.1842	62.8836	6209	north_sweden	SWE	0	0	0	0	0	0	0	0	0	0	0	8	-6.1	-6.2	-2.4	1.7	7.6	12.8	15.3	13.8	8.9	4.1	-1.3	-4.5	-2.6	-2.4	1.4	5.7	12.9	18	20.1	18.3	12.7	7.3	1.5	-1.2	-9.6	-10	-6.2	-2.4	2.3	7.6	10.6
TEDEN 03	6210	18.1836	62.8839	6210	north_sweden	SWE	0	0	0	0	0	0	0	0	0	0	0	8	-6.1	-6.2	-2.4	1.7	7.6	12.8	15.3	13.8	8.9	4.1	-1.3	-4.5	-2.6	-2.4	1.4	5.7	12.9	18	20.1	18.3	12.7	7.3	1.5	-1.2	-9.6	-10	-6.2	-2.4	2.3	7.6	10.6
TF√Ñ 07	6217	18.3283	63.0169	6217	north_sweden	SWE	2	2	2	2	2	2	2	0	0	0	0	1	-6	-6.1	-2.5	1.7	7.5	12.7	15.2	13.8	8.9	4.1	-1.3	-4.4	-2.5	-2.3	1.3	5.7	12.8	17.8	20	18.3	12.7	7.1	1.5	-1	-9.5	-9.9	-6.3	-2.3	2.2	7.5	10.5
TGR 01	6220	18.1896	62.806	6220	north_sweden	SWE	0	0	0	0	0	0	0	0	0	0	0	0	-5.3	-5.6	-2.1	1.7	7.4	12.6	15.3	14	9.2	4.5	-0.7	-3.8	-1.9	-1.8	1.5	5.6	12.3	17.4	19.7	18.2	12.8	7.5	2	-0.5	-8.8	-9.3	-5.8	-2.1	2.5	7.8	10.9
TOM 01	6235	18.3589	62.9611	6235	north_sweden	SWE	0	0	0	0	0	0	0	0	0	0	0	87	-6.2	-6.3	-2.8	1.3	7.2	12.4	15	13.5	8.6	3.8	-1.6	-4.6	-2.8	-2.6	0.9	5.2	12.3	17.4	19.6	17.8	12.3	6.8	1.2	-1.4	-9.6	-9.9	-6.4	-2.6	2.1	7.4	10.4
TOM 06	6240	18.35	62.9622	6240	north_sweden	SWE	0	0	0	0	0	0	0	0	0	0	0	95	-6.2	-6.3	-2.8	1.3	7.2	12.4	14.9	13.4	8.6	3.7	-1.6	-4.7	-2.8	-2.7	0.8	5.2	12.3	17.4	19.6	17.8	12.3	6.8	1.1	-1.4	-9.6	-9.9	-6.4	-2.6	2	7.3	10.3
Tottarp-2	6243	13.9004	56.2737	6243	central_europe	SWE	0	0	0	0	0	0	0	0	0	0	0	80	-1.2	-1.4	1.3	5.4	10.6	14.1	16	15.4	11.4	7.5	3	0	1.1	1.3	4.5	10	16	19.3	21	20.2	15.3	10.8	5.6	2.5	-3.6	-4.1	-1.9	0.9	5.3	8.9	11
Ull3-4	6413	13.97	56.06	6413	south_sweden	SWE	2	2	2	2	2	2	2	0	0	0	0	32	-0.4	-0.4	1.7	5.6	10.5	14.1	16.1	15.5	11.7	8	3.6	0.6	1.9	2.1	4.8	10	15.6	19.2	21.1	20.1	15.7	11.3	6.2	3	-2.7	-2.9	-1.4	1.1	5.3	9	11.2
ZdrI 1-23	6424	16.2544	49.3853	6424	central_europe	CZE	2	2	2	NA	2	NA	NA	0	0	0	0	503	-2.4	-1.3	2.6	7.1	12.3	15.2	17	16.9	12.7	7.7	2.1	-1.3	0.2	2	6.5	12	17.7	20.5	22.5	22.6	17.6	11.6	4.7	1	-5	-4.5	-1.2	2.1	7	9.8	11.5
ANH-1	6680	6.4333	51.85	6680	western_europe	GER	2	2	2	2	2	2	2	0	0	0	0	19	2.5	2.8	5.7	8.4	13.1	15.7	17.6	17.4	14.1	10.2	6	3.7	4.9	5.8	9.3	12.9	18.1	20.6	22.6	22.5	18.5	13.9	8.7	6	0	-0.1	2.1	3.8	8.1	10.8	12.6
An-1	6898	4.4	51.2167	6898	admixed	BEL	NA	2	2	2	2	2	2	2	2	2	2	13	3.7	3.9	6.7	9.3	13.6	16.3	18.4	18.4	15.2	11.1	6.9	4.6	6.2	6.8	10.3	13.7	18.4	20.8	23	23.3	19.4	14.8	9.6	6.9	1.2	0.9	3.2	4.9	8.9	11.8	13.9
Bil-5	6900	18.484	63.324	6900	north_sweden	SWE	0	0	0	0	0	0	0	0	0	0	0	60	-7.6	-7.2	-3.1	1.4	7.6	12.7	15.2	13.5	8.6	3.4	-2.5	-5.9	-3.9	-3.3	0.9	5.7	13	18	20.2	18.2	12.6	6.6	0.5	-2.3	-11.2	-11.2	-7.1	-2.8	2.1	7.5	10.3
Br-0	6904	16.6166	49.2	6904	western_europe	CZE	2	2	2	2	2	2	2	2	2	2	2	217	-1	0.4	4.6	9.4	14.8	17.9	19.7	19.3	14.7	9.4	3.8	0.2	1.7	3.9	8.9	14.6	20.6	23.7	25.5	25.1	19.7	13.4	6.5	2.7	-3.7	-3	0.4	4.2	9	12.1	13.8
CIBC-17	6907	-0.6383	51.4083	6907	admixed	UK	0	0	0	0	0	0	0	2	2	2	2	68	4.5	4.5	6.5	8.4	11.9	14.9	17.2	16.8	14.1	10.7	7.1	5.4	7.3	7.5	10.2	12.7	16.6	19.6	22	21.7	18.4	14.4	10.3	8.1	1.8	1.5	2.9	4.1	7.2	10.1	12.3
Col-0	6909	-92.3	38.3	6909	germany	USA	0	NA	0	0	0	0	0	0	0	0	0	173	-1	2.1	7.5	13.3	18.2	23	25.9	25	20.4	14.2	7.4	1.5	4.6	8.2	14.1	20.2	24.8	29.2	32.3	31.6	27.2	21.2	13.3	7	-6.6	-4	1	6.4	11.6	16.7	19.5
Cvi-0	6911	-23.6167	15.1111	6911	relict	CPV	0	0	0	0	2	2	2	2	2	2	2	293	20.4	20.8	21.3	21.6	22.5	23.4	24.2	24.5	24.6	24.2	23.4	21.7	23.3	24.2	25.2	25.5	26.5	27.3	27.6	27.2	27.1	26.7	26.1	24.2	17.4	17.3	17.4	17.7	18.5	19.4	20.7
Ei-2	6915	6.3	50.3	6915	germany	GER	2	2	2	2	2	2	2	2	2	NA	NA	537	-0.1	0.4	3.4	6.2	10.9	13.6	15.7	15.7	12.2	8	3.4	1.1	2.1	3.2	6.8	10.4	15.5	18.2	20.4	20.4	16.3	11.4	5.9	3.1	-2.3	-2.5	-0.1	1.9	6.2	9	11
Ga-0	6919	8	50.3	6919	central_europe	GER	0	0	0	0	0	0	0	0	0	0	0	396	0.2	0.7	4.2	7.3	12.1	15.1	17	16.8	12.9	8.4	3.8	1.5	2.7	3.9	7.9	12	17.1	19.9	22.1	22.1	17.5	12	6.3	3.7	-2.2	-2.4	0.5	2.7	7.1	10.2	12
Got-22	6920	9.9355	51.5338	6920	admixed	GER	2	2	2	2	2	2	2	0	0	0	0	157	1	1.5	4.9	8.2	13.1	15.9	17.8	17.5	13.7	9.3	4.8	2.3	3.5	4.7	8.8	13.1	18.7	21.2	23.2	23	18.4	13.2	7.4	4.6	-1.4	-1.7	1	3.2	7.5	10.5	12.4
Kin-0	6926	-85.37	44.46	6926	western_europe	USA	0	0	0	0	0	0	0	0	0	0	0	310	-7.3	-6.6	-1.6	5.4	12.2	17.1	19.7	18.8	14.8	8.6	2.2	-3.7	-3.2	-1.5	4	11.3	19.4	24.2	26.7	25.4	21.3	14.4	6.4	-0.1	-11.3	-11.6	-7.2	-0.6	5	10	12.7
Kondara	6929	68.49	38.48	6929	asia	TJK	0	0	0	0	0	0	0	0	0	0	0	938	1.5	3	8.1	14.8	19	24.7	26.8	25.1	20.4	14.2	8.8	4.2	5.8	7.5	12.8	20.4	25.2	31.8	34.3	33	28.7	21.4	14.9	8.5	-2.8	-1.5	3.4	9.1	12.9	17.5	19.3
Ler-1	6932	10.8719	47.984	6932	admixed	GER	0	0	0	0	2	2	2	0	0	0	0	615	-1.2	-0.3	3.5	6.8	12	15	17	16.7	13	8.1	2.9	0.1	1.9	3.3	7.9	11.6	17.2	19.9	22	21.8	17.8	12.1	6.2	3	-4.3	-3.9	-0.8	2	6.8	10	12.1
LL-0	6933	2.49	41.59	6933	spain	ESP	2	2	2	2	2	2	2	2	2	NA	NA	283	7.6	8.4	10.2	11.8	15.4	19.1	22.4	22.6	19.7	15.4	10.9	8.5	12.1	13.1	15	16.5	20.1	23.8	27.5	27.5	24.4	19.8	15.3	12.9	3	3.8	5.3	7	10.7	14.4	17.3
Ms-0	6938	37.6322	55.7522	6938	asia	RUS	0	0	0	0	0	0	0	2	0	0	0	146	-7.6	-6.7	-1.5	6.3	13	17.1	18.5	16.5	11	5	-1.7	-5.5	-4.9	-3.5	2	10.6	18.4	22.2	23.3	21.3	15	8.1	0.4	-3.1	-10.3	-9.9	-4.9	2	7.6	12.1	13.8
Mz-0	6940	8.3	50.3	6940	germany	GER	0	0	0	0	0	0	0	0	0	0	0	343	0.5	1	4.7	7.9	12.6	15.5	17.6	17.4	13.5	8.8	4	1.7	2.9	4.1	8.5	12.6	17.7	20.3	22.7	22.7	18.1	12.4	6.6	3.9	-2	-2.1	0.9	3.1	7.6	10.6	12.4
Nok-3	6945	4.45	52.24	6945	germany	NED	0	0	0	0	0	0	0	2	0	0	0	3	3.3	3.1	5.5	7.8	11.8	14.4	16.6	16.9	14.4	10.8	7	4.6	5.8	5.8	8.6	11.5	15.9	18.2	20.3	21	18	14.2	9.7	7	0.9	0.4	2.4	4.1	7.7	10.6	12.9
Pu2-23	6951	16.36	49.42	6951	central_europe	CZE	2	2	NA	2	2	2	2	0	0	0	0	440	-2	-0.9	3	7.4	12.7	15.5	17.2	17.1	13	8	2.4	-1	0.6	2.2	6.7	12.2	17.9	20.8	22.6	22.6	17.6	11.8	4.9	1.4	-4.5	-4.1	-0.8	2.6	7.5	10.3	11.9
Ra-0	6958	3.3	46	6958	western_europe	FRA	2	2	2	2	2	2	2	0	0	0	0	329	3.2	4.5	7.2	9.3	13.6	16.5	19.1	19.1	15.8	11.7	6.6	4.2	7.1	9.1	12.8	15.1	19.5	22.4	25.4	25.7	22.1	17	11	7.9	-0.6	-0.1	1.5	3.4	7.6	10.7	12.8
Rennes-1	6959	-1.41	48.5	6959	western_europe	FRA	0	0	0	0	0	0	0	0	0	0	0	37	5.3	5.8	8	9.6	13.2	15.8	18	18.1	15.7	12.4	8.4	6.4	8	9	11.7	13.7	17.6	20.3	22.6	22.9	20.2	16.1	11.6	9	2.7	2.6	4.2	5.5	8.8	11.3	13.3
Ts-1	6970	2.93056	41.7194	6970	spain	ESP	0	0	0	0	0	0	0	0	0	0	0	21	8.5	9.2	11	12.6	16.1	19.7	22.8	22.9	20.3	16.3	11.9	9.4	13.2	13.9	15.7	17.2	20.6	24.2	27.5	27.6	24.7	20.6	16.2	13.9	3.9	4.6	6.3	8	11.7	15.3	18
Ull2-3	6973	13.9707	56.0648	6973	germany	SWE	0	0	0	0	0	0	0	0	0	0	0	32	-0.4	-0.4	1.7	5.6	10.5	14.1	16.1	15.5	11.7	8	3.6	0.6	1.9	2.1	4.8	10	15.6	19.2	21.1	20.1	15.7	11.3	6.2	3	-2.7	-2.9	-1.4	1.1	5.3	9	11.2
Uod-1	6975	14.45	48.3	6975	central_europe	AUT	0	0	0	0	2	2	2	0	0	0	0	354	-1.7	-0.2	4.3	8.2	13.5	16.2	18.1	17.8	13.8	8.7	3	-0.4	1.6	3.6	8.9	13.4	19.2	21.7	23.7	23.6	19.1	13.3	6.2	2.6	-4.9	-4.1	-0.3	3	7.8	10.7	12.4
Wei-0	6979	8.26	47.25	6979	central_europe	SUI	0	0	0	0	0	0	0	0	0	0	0	631	0.2	1.1	4.5	7.4	12.2	15.1	17.5	17.1	13.6	9	3.8	1.1	3.3	4.8	9	12.2	17.4	20.1	22.7	22.3	18.3	13	7.2	4	-2.9	-2.6	0.1	2.7	7.1	10.1	12.2
Ws-2	6981	30	52.3	6981	admixed	RUS	0	0	0	0	2	2	2	0	0	0	0	132	-5.5	-4.3	0.4	7.6	13.6	16.9	18.2	17.1	12.2	6.8	1.1	-2.9	-2.5	-1.1	3.9	12.2	19.2	22.4	23.4	22.6	17	10.7	3.6	-0.5	-8.5	-7.4	-3.1	3.1	8	11.5	12.9
Wt-5	6982	9.3	52.3	6982	germany	GER	0	0	0	0	0	0	0	0	0	NA	0	108	1.5	1.7	4.8	8	12.8	15.4	17.4	17.4	13.9	9.6	5.3	2.7	3.9	4.5	8.3	12.5	17.9	20.3	22.4	22.6	18.2	13.2	7.8	4.9	-0.9	-1.1	1.3	3.5	7.7	10.4	12.5
Zdr-1	6984	16.2544	49.3853	6984	central_europe	CZE	0	0	0	0	0	0	0	0	0	0	0	503	-2.4	-1.3	2.6	7.1	12.3	15.2	17	16.9	12.7	7.7	2.1	-1.3	0.2	2	6.5	12	17.7	20.5	22.5	22.6	17.6	11.6	4.7	1	-5	-4.5	-1.2	2.1	7	9.8	11.5
Ak-1	6987	7.62551	48.0683	6987	admixed	GER	2	2	2	2	2	2	2	0	0	0	0	274	1.7	2.8	6.4	9.6	14.3	17.3	19.4	19	15.1	10.2	5.3	2.8	4.5	6.2	10.7	14.4	19.4	22.3	24.8	24.4	20.1	14.4	8.5	5.6	-1.1	-0.7	2.2	4.7	9.1	12.2	14.1
Alst-1	6989	-2.4333	54.8	6989	western_europe	UK	0	0	0	0	0	0	0	0	0	0	0	370	1.8	2.1	3.6	5.5	8.6	11.4	13.5	13.1	10.7	7.8	4.5	2.4	4.5	4.8	6.9	9.4	13.2	15.8	17.8	17.3	14.3	11	7.4	5	-0.8	-0.7	0.3	1.6	4.1	7.1	9.2
Amel-1	6990	5.73	53.448	6990	admixed	NED	0	0	0	0	0	0	0	0	0	0	0	0	2.4	2.3	4.6	7.2	11.2	13.9	16.1	16.5	13.9	10.2	6.3	3.7	4.6	4.7	7.5	10.7	15	17.5	19.7	20.3	17.4	13.2	8.7	5.9	0.1	-0.2	1.7	3.7	7.3	10.2	12.6
Ang-0	6992	5.3	50.3	6992	admixed	BEL	0	0	0	0	0	0	0	0	0	0	0	209	2	2.3	5.5	8	12.4	15.2	17.1	17.2	13.9	10	5.3	3.1	4.3	5.4	9.1	12.4	17	19.8	21.8	22.1	18.1	13.6	8.2	5.3	-0.4	-0.8	1.9	3.7	7.7	10.5	12.4
Aa-0	7000	9.57073	50.9167	7000	germany	GER	0	0	0	0	0	0	0	0	0	0	0	371	-0.1	0.3	3.8	7	12	14.8	16.7	16.3	12.7	8.2	3.6	1.2	2.3	3.5	7.4	11.7	17.2	19.7	21.7	21.5	17.1	11.9	6.2	3.5	-2.6	-2.8	0.1	2.4	6.8	10	11.7
Baa-1	7002	6.1	51.3333	7002	germany	NED	2	2	2	2	2	2	2	0	0	0	0	19	2.8	3.2	6.2	8.9	13.6	16.1	18.1	17.8	14.5	10.6	6.2	4.1	5.4	6.3	9.9	13.5	18.6	21	23.1	23	19	14.4	9.1	6.5	0.3	0	2.4	4.3	8.5	11.2	13.1
Bs-1	7003	7.5	47.5	7003	admixed	SUI	2	2	2	2	2	2	2	0	0	0	0	359	0.9	2.1	5.8	8.6	13	15.9	18.3	18.2	14.7	10.1	4.8	2	3.6	5.5	10	13.3	17.9	21	23.5	23.5	19.6	14.1	8	4.7	-1.9	-1.2	1.6	3.9	8	10.9	13.1
Benk-1	7008	5.675	52	7008	germany	NED	2	2	2	2	2	2	2	2	2	2	2	20	2.7	2.9	5.8	8.3	13	15.5	17.6	17.4	14.3	10.3	6.1	3.7	5.4	6	9.5	13	18.1	20.5	22.7	22.8	18.8	14.1	9	6.2	0.1	-0.2	2.1	3.6	7.9	10.6	12.4
Bd-0	7013	13.287	52.4584	7013	south_sweden	GER	0	0	0	0	0	0	0	0	0	0	0	53	0.3	1.1	4.6	8.6	13.9	16.6	18.5	18	13.8	9.3	4.5	1.8	2.6	3.9	8.2	13.2	19.1	21.6	23.4	23.1	18.2	12.9	7	3.9	-2	-1.7	0.9	4	8.7	11.7	13.5
Ba-1	7014	-4.79821	56.5459	7014	germany	UK	2	2	2	2	2	2	2	2	2	2	2	182	2.5	2.7	4	6.3	9.5	11.7	13.4	13.2	11	8.2	5	2.9	4.9	5.3	7	9.9	13.5	15.4	16.9	16.7	14.2	10.8	7.5	5.2	0.1	0.1	1	2.6	5.4	8	9.9
Bch-1	7028	9.3166	49.5166	7028	admixed	GER	0	0	0	0	2	2	2	0	0	0	0	365	-0.3	0.4	4.2	7.6	12.6	15.4	17.6	17.3	13.2	8.3	3.5	0.9	2.2	3.7	8.3	12.5	17.9	20.5	22.8	22.8	18.2	12.3	6.3	3.3	-2.9	-2.9	0.1	2.6	7.2	10.3	12.3
Bu-0	7036	9.5	50.5	7036	germany	GER	0	0	0	0	0	0	0	2	2	2	2	416	-0.7	-0.1	3.5	6.8	11.8	14.8	16.7	16.4	12.6	8	3.1	0.7	1.7	3.1	7.3	11.6	17.1	19.7	21.8	21.7	17.3	11.7	5.7	2.9	-3.1	-3.3	-0.2	2	6.5	9.8	11.6
Ca-0	7062	8.26607	50.2981	7062	germany	GER	0	0	0	0	0	0	0	0	0	0	0	204	0.9	1.5	5.4	8.5	13.3	16.1	18.1	17.9	13.9	9.2	4.6	2.2	3.4	4.8	9.4	13.5	18.6	21.2	23.5	23.4	18.8	13.1	7.2	4.5	-1.6	-1.8	1.3	3.6	7.9	11	12.8
Can-0	7063	-13.4811	29.2144	7063	relict	ESP	0	0	0	0	0	0	0	0	0	0	0	430	14.7	15.1	15.8	16.4	17.5	18.8	19.9	20.6	20.8	19.4	17.6	15.8	17.9	18.4	19.3	19.9	20.8	22	22.9	23.9	24.3	22.7	21	18.9	11.4	11.8	12.3	12.9	14.1	15.6	16.9
Ct-1	7067	15	37.3	7067	central_europe	ITA	0	0	0	0	0	2	2	0	0	0	0	56	10.3	10.6	11.9	14.2	18	22.3	25.1	25.6	23.1	19.3	14.8	11.6	14.5	15	16.5	19	22.9	27.3	30.3	30.5	27.7	23.7	19.1	15.6	6.2	6.2	7.3	9.4	13	17.2	19.9
Cerv-1	7068	12.1	42	7068	italy_balkan_caucasus	ITA	2	0	0	0	0	2	2	0	0	0	0	84	8.2	8.7	10.5	12.7	17.2	21.1	24.1	24.4	21.2	16.8	12	9.1	11.9	12.5	14.7	17.5	22.4	26.1	29.7	29.7	26	21.1	15.7	12.5	4.5	4.9	6.4	7.9	12.1	16	18.5
Chat-1	7071	1.33867	48.0717	7071	western_europe	FRA	2	2	2	2	2	2	2	2	2	2	2	138	3.6	4.2	7	9.2	13.1	16.2	18.7	18.7	15.5	11.4	6.7	4.5	6.3	7.5	11.3	14.1	18.1	21.4	24.4	24.8	21	15.6	10	7.1	0.8	0.9	2.8	4.4	8.1	10.9	12.9
Chi-0	7072	34.7361	53.7502	7072	admixed	RUS	0	0	0	0	0	0	0	0	0	0	0	192	-8.1	-7	-2.2	6.2	12.8	16.2	17.5	16.1	10.9	5.2	-1.7	-5.6	-5	-3.5	1.3	10.4	18	21.3	22.3	21	15.4	8.8	0.6	-3.1	-11.1	-10.5	-5.8	2	7.6	11.1	12.7
Co-1	7077	-8.25	40.12	7077	italy_balkan_caucasus	POR	2	0	0	0	0	2	2	0	0	0	0	155	9.2	10.4	12.3	13.8	16.3	19.5	21.8	21.9	20.4	16.7	12.7	10.2	13.6	15	17.7	19.2	21.7	25.7	28.7	28.9	26.9	21.9	17.2	14.1	4.9	5.8	7	8.5	10.8	13.4	15
Co	7081	-8.42639	40.2077	7081	spain	POR	2	2	2	2	2	2	NA	2	NA	NA	NA	28	10.2	11.3	13.1	14.6	16.9	19.9	21.9	21.9	20.7	17.3	13.7	11.2	14.8	16.1	18.6	20.1	22.4	25.9	28.6	28.6	27.1	22.7	18.4	15.4	5.6	6.5	7.6	9.2	11.4	13.8	15.3
Com-1	7092	2.823	49.416	7092	western_europe	FRA	2	2	2	2	2	2	2	0	0	0	0	43	3.5	4	6.9	9.2	13.3	16	18.2	18.2	15	11.1	6.6	4.4	6.1	7.3	10.9	13.9	18.2	21	23.6	23.7	19.9	15.1	9.6	6.9	0.9	0.8	2.9	4.5	8.3	11	12.9
Do-0	7102	8.2372	50.7224	7102	germany	GER	2	2	2	2	2	2	2	0	0	0	0	359	0.2	0.7	4.2	7.3	12.3	15.2	17.1	16.6	12.8	8.3	3.8	1.5	2.7	4.1	8.3	12.3	17.8	20.4	22.5	22.2	17.7	12.3	6.5	3.9	-2.3	-2.7	0.1	2.4	6.8	9.9	11.7
Dra-0	7103	16.2667	49.4167	7103	central_europe	CZE	0	0	0	0	2	2	2	0	0	0	0	536	-2.4	-1.4	2.5	6.8	12.1	14.9	16.7	16.7	12.5	7.6	1.9	-1.5	0.2	1.7	6.2	11.7	17.3	20.2	22.1	22.3	17.3	11.4	4.5	0.9	-5	-4.6	-1.3	2	6.9	9.7	11.3
Dr-0	7106	13.7336	51.051	7106	central_europe	GER	0	0	0	0	0	0	0	2	2	2	2	112	0.6	1.6	5.4	9.4	14.7	17.8	19.8	19.4	15.2	10.2	5	2.2	3.2	4.7	9.3	14.2	20.3	23.1	25.3	24.9	19.8	14.1	7.7	4.5	-2	-1.5	1.5	4.5	9.1	12.5	14.4
Edi-0	7111	-3.16028	55.9494	7111	admixed	UK	0	0	0	0	0	0	0	2	2	2	2	134	3.4	3.6	5.2	6.8	9.9	12.8	14.8	14.4	11.9	9	5.7	4.2	6.2	6.4	8.4	10.6	14.1	17	19	18.6	15.6	12.3	8.7	6.9	0.6	0.8	1.9	3.1	5.6	8.6	10.6
El-0	7117	9.68253	51.5105	7117	germany	GER	2	0	0	0	0	2	2	0	0	0	0	307	0.1	0.4	3.8	7	11.8	14.5	16.5	16.3	12.7	8.5	4	1.5	2.5	3.3	7.2	11.4	16.7	19.2	21.2	21.3	17	12	6.3	3.5	-2.2	-2.4	0.4	2.7	7	9.8	11.7
En-2	7119	8.5	50	7119	germany	GER	2	2	2	2	2	2	2	0	0	0	0	106	1.4	2.3	6.1	9.4	14.1	17.1	19.1	18.9	14.8	9.9	5.1	2.7	3.8	5.4	10.1	14.2	19.3	22.1	24.4	24.3	19.6	13.7	7.8	5	-1	-0.9	2.1	4.6	8.9	12.1	13.9
Er-0	7125	11.0087	49.5955	7125	germany	GER	2	2	2	2	2	2	2	0	0	0	0	284	-0.2	0.6	4.4	8	13.4	16.3	18.2	17.7	13.6	8.6	3.8	1.1	2.9	4.7	9.3	13.8	19.7	22.3	24.3	24	19.2	13.3	7	4	-3.3	-3.4	-0.5	2.3	7.1	10.3	12.1
Est	7127	24.9871	58.6656	7127	admixed	EST	0	0	0	0	0	0	0	0	0	0	0	50	-4.6	-5.5	-1.6	4.5	10.7	14.8	17.3	15.8	11.1	5.9	0.7	-2.8	-2.1	-2.5	1.7	8.8	16	19.8	22.1	20.5	15.2	9	2.9	-0.6	-7.1	-8.5	-4.9	0.2	5.3	9.9	12.5
Et-0	7130	2.56481	44.6447	7130	western_europe	FRA	2	2	2	2	2	2	2	0	0	0	0	273	4.1	5.2	8.1	10.5	14.4	17.7	20.2	19.8	16.5	12.8	7.7	4.9	8.1	9.7	13.2	15.7	19.8	23.4	26.4	25.9	22.3	17.5	11.8	8.8	0.1	0.8	2.9	5.2	9.1	12	14.1
Fr-2	7133	8.6822	50.1102	7133	germany	GER	0	0	0	0	2	2	2	0	0	0	0	109	1.9	2.6	6.5	9.9	14.7	17.8	19.8	19.5	15.2	10.2	5.4	3	4.2	5.8	10.5	14.8	20.1	22.9	25	24.8	19.9	13.9	8	5.2	-0.4	-0.5	2.5	4.9	9.3	12.7	14.6
Gel-1	7143	5.86667	51.0167	7143	germany	NED	2	2	2	2	2	2	2	2	2	2	NA	38	2.9	3.1	6.2	8.9	13.4	16.1	18.1	17.9	14.6	10.6	6.2	4	5.5	6.2	10.1	13.6	18.6	21	23.1	23.2	19.2	14.6	9.2	6.5	0.2	0	2.4	4.2	8.3	11.1	13
Gd-1	7161	10.5	53.5	7161	germany	GER	0	0	0	0	0	0	0	0	0	0	0	49	0.5	1	3.9	7.2	12.1	15	17.1	17	13.2	9.1	4.7	2.1	3	3.8	7.4	11.7	17.3	19.9	21.9	22.1	17.5	12.7	7.3	4.4	-1.9	-1.8	0.5	2.7	7	10.2	12.2
Hs-0	7162	9.44	52.24	7162	germany	GER	0	0	0	0	0	0	0	0	0	0	0	165	1.1	1.4	4.5	7.7	12.5	15.1	17.1	17	13.5	9.3	5	2.4	3.5	4.2	7.9	12.1	17.5	19.9	22	22.1	17.7	12.8	7.5	4.6	-1.3	-1.4	1.1	3.3	7.5	10.2	12.3
Ha-0	7163	9.73569	52.3721	7163	admixed	GER	2	2	NA	2	2	2	2	0	0	0	0	60	1.6	2.1	5.3	8.6	13.7	16.5	18.4	18	14.2	9.7	5.4	3	4.1	5.1	8.9	13.4	19.3	21.8	23.6	23.3	18.6	13.4	8	5.3	-0.9	-1	1.6	3.8	8.2	11.3	13.2
Hn-0	7165	8.28844	51.3472	7165	germany	GER	0	0	0	0	2	2	2	0	0	0	0	276	0.7	0.9	4	6.9	11.8	14.6	16.5	16	12.5	8.5	4.4	2	3.6	4.6	8.1	11.8	17.4	19.8	21.8	21.6	17.4	12.7	7.4	4.5	-2.1	-2.7	-0.1	1.9	6.2	9.3	11.1
Hh-0	7169	9.88682	54.4175	7169	admixed	GER	0	0	0	0	0	0	0	0	0	0	0	21	0.9	1.1	3.4	6.6	11.2	14.3	16.3	16.5	13.2	9.2	5	2.3	3.1	3.4	6.2	10.5	15.6	18.6	20.5	21.1	16.9	12.3	7.3	4.3	-1.2	-1.2	0.5	2.7	6.7	10	12.1
Jm-0	7177	15	49	7177	central_europe	CZE	0	0	0	0	0	0	0	0	0	0	0	526	-2.1	-1	2.6	6.8	12.1	15.1	16.8	16.5	12.3	7.4	2.2	-1.1	0.9	2.4	6.5	11.4	17.2	20.3	22.1	21.9	16.8	11.3	4.9	1.5	-5.1	-4.4	-1.2	2.2	7.1	10	11.5
Je-0	7181	11.587	50.927	7181	admixed	GER	0	0	0	0	0	0	0	0	0	0	0	153	0.9	1.8	5.4	8.9	13.7	16.8	18.8	18.6	14.9	10	5	2.3	3.8	5.2	9.6	13.9	19.5	22.2	24.5	24.5	20	14.5	8.1	4.9	-1.9	-1.7	1.3	3.8	8	11.4	13.1
Kas-1	7183	77	35	7183	asia	IND	0	0	0	0	2	2	2	0	0	0	0	5571	-24.8	-23.7	-18.9	-12.4	-7.3	-2.8	1.4	1.6	-2.9	-9.7	-16.4	-21.8	-19.2	-17.5	-13	-7.7	-3.1	1.7	6.4	6.3	2.4	-4.9	-11.1	-15.9	-30.4	-30	-24.9	-17	-11.6	-7.4	-3.6
Kn-0	7186	23.8924	54.8969	7186	central_europe	LTU	0	0	0	0	0	0	0	0	0	0	0	29	-3.6	-3	0.7	6.8	13	16.3	17.7	17.1	12.3	7.3	2.1	-1.7	-1.1	-0.2	4.1	11.3	18.5	21.6	22.8	22.3	16.6	10.7	4.3	0.4	-6.1	-5.8	-2.8	2.3	7.4	11	12.6
Kl-5	7199	6.9666	50.95	7199	germany	GER	0	0	0	0	0	0	0	0	0	0	0	48	3.2	3.7	6.9	9.8	14.5	17.1	19.1	18.9	15.3	11.1	6.7	4.4	5.5	6.7	10.5	14.2	19.3	21.7	23.7	23.6	19.4	14.5	9.3	6.6	0.9	0.8	3.3	5.5	9.7	12.5	14.6
Krot-0	7203	11.5722	49.631	7203	central_europe	GER	0	0	0	0	2	2	2	0	0	0	0	422	-1.3	-0.4	3.6	7.2	12.5	15.4	17.2	16.8	12.8	7.9	2.7	0.1	1.3	3.1	7.8	12.3	18.1	20.6	22.5	22.4	17.8	11.9	5.3	2.3	-3.8	-3.8	-0.6	2.1	6.9	10.1	11.9
Kyoto	7207	135.752	35.0085	7207	central_europe	JPN	0	0	0	0	0	0	0	0	0	0	0	44	4.7	5	8.1	14.1	18.9	22.8	26.8	28.1	23.8	17.6	12	6.9	8.7	9.2	13	19.6	24.4	27.3	30.9	32.7	28.2	22.4	16.8	11.4	0.7	0.8	3.2	8.6	13.4	18.3	22.6
Lan-0	7208	-3.78181	55.6739	7208	germany	UK	0	0	0	0	0	0	0	0	0	0	0	187	3.4	3.5	4.8	6.8	9.9	12.3	14.3	14	11.5	8.6	5.5	3.9	5.8	6	7.8	10.5	14	16.3	18	17.6	14.8	11.6	8.2	6.4	0.9	0.9	1.9	3.1	5.7	8.4	10.5
La-0	7209	15.2333	52.7333	7209	admixed	POL	0	0	0	0	2	2	2	0	0	0	0	27	-1	0.2	4.3	8.9	14	17	18.9	18.6	14.2	9.3	3.9	0.8	1.4	3.2	8.2	13.7	19.5	22.1	24	23.8	18.6	13	6.4	3.1	-3.5	-2.8	0.5	4	8.5	11.9	13.7
Lm-2	7217	0.5	48	7217	western_europe	FRA	2	0	0	0	0	2	2	0	0	0	0	150	3.9	4.6	7.1	9.2	13	16	18.2	18.2	15.3	11.5	7	4.8	6.6	7.8	11.3	13.9	17.8	20.9	23.4	23.8	20.4	15.6	10.3	7.4	1.3	1.3	2.9	4.4	8.2	11	12.9
Le-0	7218	4.49015	52.1611	7218	admixed	NED	2	2	2	2	2	2	2	0	0	0	0	4	3.3	3.2	5.7	7.9	12	14.6	16.8	17	14.4	10.8	6.9	4.6	5.8	6	8.9	11.8	16.4	18.7	20.7	21.3	18.2	14.2	9.6	7	0.8	0.5	2.5	4	7.7	10.5	12.9
Li-2:1	7223	8.0666	50.3833	7223	central_europe	GER	0	0	0	0	0	0	0	0	0	0	0	142	1.3	1.9	5.6	8.8	13.5	16.5	18.5	18.1	14.1	9.4	5	2.6	4	5.3	9.9	14.1	19.3	22	24.3	24.1	19.4	13.6	7.9	5	-1.4	-1.6	1.2	3.4	7.8	11	12.7
Mnz-0	7244	8.26664	50.001	7244	germany	GER	2	2	2	2	2	2	2	0	0	0	0	94	2	2.7	6.5	9.8	14.7	17.8	19.9	19.4	15.2	10.2	5.4	3.2	4.4	6	10.6	14.8	20.1	23.2	25.4	25	20.1	14.1	8.1	5.5	-0.5	-0.6	2.4	4.8	9.2	12.5	14.3
Me-0	7250	10.1138	51.9183	7250	germany	GER	2	0	0	0	0	2	2	0	0	0	0	158	0.6	0.9	4.2	7.5	12.4	15.1	17.1	16.9	13.1	9	4.5	1.8	3.1	4	7.9	12.1	17.5	20	22.2	22.3	17.7	12.8	7.1	4.1	-2	-2.1	0.5	2.8	7.3	10.3	12
Mh-0	7255	20.5	50.95	7255	germany	POL	0	0	0	0	0	0	0	0	0	0	0	275	-3.3	-1.9	2.6	7.7	13	15.9	17.6	17.3	13	8.2	2.5	-1.3	-0.2	1.5	6.8	12.9	18.8	21.5	23.4	23.2	18.1	12.6	5.5	1.3	-6.3	-5.3	-1.6	2.5	7.1	10.2	11.8
Nw-0	7258	8.5	50.5	7258	germany	GER	0	0	0	0	0	0	0	0	0	0	0	274	0.6	1.1	4.9	8.1	12.9	15.8	17.7	17.5	13.5	8.9	4.2	1.7	2.9	4.2	8.7	12.9	18	20.7	22.8	22.8	18.1	12.5	6.7	3.8	-1.8	-1.9	1.1	3.4	7.7	10.9	12.7
Np-0	7268	10.981	52.6969	7268	admixed	GER	0	0	0	0	0	0	0	0	0	0	0	55	0.5	1.1	4.2	7.8	12.7	15.5	17.5	17.4	13.6	9.3	4.6	1.9	3.1	4	7.8	12.5	18.1	20.6	22.8	22.9	18.2	13.1	7.4	4.3	-2	-1.7	0.5	3.1	7.4	10.4	12.3
No-0	7273	13.2995	51.0581	7273	central_europe	GER	0	0	0	0	2	2	2	0	0	0	0	279	-0.7	0	3.8	8.3	13.1	16.2	18.1	17.7	14	9.1	4.2	0.9	1.9	2.9	7.5	12.9	18.3	21.2	23.1	22.7	18.4	12.9	6.9	3.2	-3.3	-3	0.2	3.6	7.9	11.2	13.2
Ob-0	7276	8.5833	50.2	7276	germany	GER	0	0	0	0	0	0	0	0	0	0	0	199	1.2	1.9	5.7	8.9	13.7	16.6	18.7	18.5	14.4	9.5	4.7	2.4	3.5	5	9.5	13.7	18.8	21.6	23.8	23.8	19.1	13.2	7.3	4.6	-1.1	-1.3	1.8	4.2	8.5	11.7	13.6
Old-1	7280	8.2	53.1667	7280	germany	GER	0	0	0	0	0	0	0	0	0	0	0	13	1.7	2	4.9	7.9	12.7	15.3	17.4	17.2	13.7	9.6	5.4	3	4.1	4.7	8.3	12.1	17.5	19.9	21.9	22	17.9	13.1	8	5.2	-0.6	-0.8	1.4	3.6	7.8	10.7	12.9
Or-0	7282	8.01161	50.3827	7282	germany	GER	0	0	0	0	0	0	0	2	0	0	0	167	1.2	1.7	5.4	8.6	13.4	16.3	18.2	17.8	13.8	9.3	4.8	2.5	3.8	5.1	9.5	13.7	18.9	21.6	23.8	23.5	18.9	13.2	7.6	4.8	-1.4	-1.7	1.2	3.4	7.8	11	12.7
Ove-0	7287	8.42255	53.3422	7287	germany	GER	0	0	0	0	2	2	2	0	0	0	0	0	1.5	1.9	4.5	7.5	12.1	14.8	16.8	16.8	13.7	9.7	5.4	2.9	3.7	4.4	7.7	11.4	16.6	18.9	20.8	21.1	17.5	13	7.9	4.9	-0.7	-0.7	1.3	3.5	7.6	10.6	12.7
Petergof	7296	29	59	7296	central_europe	RUS	0	0	0	0	2	2	2	0	0	NA	NA	74	-6.4	-6.8	-1.8	4.7	10.8	14.9	16.7	15.1	10	5	-0.8	-4.7	-3.2	-2	2	9	16.7	21	21.1	19.4	14.5	7.9	1.3	-2.8	-9.7	-11.5	-5.7	0.3	4.9	8.8	12.3
Pi-0	7298	10.51	47.04	7298	central_europe	AUT	2	2	2	2	2	2	2	0	0	0	0	2749	-9.9	-10.3	-8.6	-6.3	-1.3	1.7	4.5	4.7	2	-1.1	-6.3	-8.3	-7.2	-7.3	-5.7	-3.5	1.5	5	7.7	7.9	5.2	1.6	-3.7	-5.4	-12.7	-13.3	-11.5	-9.2	-4.2	-1.5	1.2
Pt-0	7305	10.6065	53.476	7305	admixed	GER	2	2	2	2	2	2	2	2	2	2	2	29	0.4	1.1	4	7.3	12.3	15.3	17.3	17.2	13.3	9.1	4.8	2.2	2.9	3.9	7.6	11.9	17.6	20.3	22.3	22.4	17.8	12.8	7.3	4.4	-2.1	-1.8	0.5	2.7	7.1	10.3	12.3
Pn-0	7307	-2.96591	48.0653	7307	western_europe	FRA	2	0	0	0	0	2	2	0	0	0	0	75	6.5	6.6	8.3	9.7	12.9	15.5	17.5	17.7	15.7	12.8	9.3	7.2	9	9.5	11.6	13.4	16.7	19.4	21.6	21.9	19.6	16	12.2	9.7	3.9	3.7	5	6.1	9.1	11.5	13.5
Rhen-1	7316	5.56667	51.9667	7316	admixed	NED	2	2	2	2	2	2	2	0	0	0	0	31	2.6	2.8	5.6	8	12.5	15.1	17.1	17.1	14	10.1	5.9	3.6	5.3	5.9	9.3	12.6	17.5	19.9	22.1	22.4	18.5	14.1	9	6.2	-0.1	-0.3	1.8	3.5	7.5	10.3	12.2
Rou-0	7320	1.09849	49.4424	7320	western_europe	FRA	0	0	0	0	0	0	0	0	0	0	NA	33	4.9	5.3	7.7	9.6	13.3	16	18.3	18.3	15.6	12	7.9	5.7	7.4	8.4	11.4	13.9	17.7	20.5	22.9	23	19.9	15.6	10.9	8.2	2.3	2.2	4	5.3	8.8	11.5	13.6
Rsch-4	7322	34	56.3	7322	germany	RUS	0	0	0	0	0	0	0	0	0	0	0	201	-7.9	-7.4	-2	5	11.8	15.5	16.9	15.2	9.9	4.4	-1.8	-6.1	-4.9	-3.8	1.9	9.4	17.3	20.7	21.9	20.1	14.3	7.9	0.4	-3.5	-10.9	-11.1	-5.9	0.7	6.4	10.4	12
Sf-1	7327	3.03333	41.7833	7327	spain	ESP	2	2	NA	2	2	2	2	2	2	2	NA	21	8.4	9.3	11.1	12.8	16.4	20.1	23.1	23.2	20.4	16.3	11.9	9.3	13.1	14	16	17.5	21	24.7	28.1	28.1	25.1	20.8	16.3	13.8	3.7	4.5	6.3	8.1	11.7	15.5	18.2
Sei-0	7333	11.5614	46.5438	7333	central_europe	ITA	2	2	2	2	2	2	2	0	0	0	0	1033	-1.4	0	3.6	6.7	11.7	15.1	17.5	17.2	13.5	8.6	2.6	-0.9	2.1	4.4	8.5	11.9	16.8	20.4	22.9	22.5	18.6	13	6.3	2.4	-5	-4.3	-1.3	1.4	6.6	9.9	12
Si-0	7337	8.02341	50.8738	7337	germany	GER	2	0	0	0	0	2	2	0	0	0	0	265	0.8	1.4	4.7	7.8	12.8	15.7	17.5	16.9	13.2	8.8	4.4	2.1	3.4	4.9	8.9	12.9	18.6	21.2	23	22.7	18.1	12.9	7.2	4.6	-1.8	-2.2	0.5	2.6	7.1	10.2	12
Sp-0	7343	13.181	52.5339	7343	south_sweden	GER	0	0	0	0	2	2	2	2	2	2	2	34	0.5	1.3	4.8	8.9	14.3	17.3	19.2	18.7	14.3	9.6	4.7	2	2.9	4.2	8.5	13.5	19.5	22.2	24.1	23.8	18.7	13.3	7.2	4.2	-1.9	-1.6	1.1	4.2	9.1	12.4	14.2
Sg-1	7344	9.5	47.6667	7344	admixed	GER	2	NA	2	2	2	2	2	0	0	0	0	407	0.4	1.6	5.5	8.8	13.8	16.8	19.1	18.7	14.7	9.6	4.3	1.5	3	4.8	9.6	13.6	18.9	21.7	24.1	23.5	19.2	13.1	7.1	3.9	-2.2	-1.6	1.3	4	8.7	11.9	14.1
Sten-0	7346	11.8558	52.6058	7346	south_sweden	GER	0	0	0	0	2	2	2	0	0	0	0	34	1	2.1	4.7	9.6	14.2	16.9	19.4	18.6	14.4	9.9	4.8	1.5	3.6	5.2	8.7	15	20	22.5	25.1	24.2	19.3	14.1	7.6	3.9	-1.7	-1	0.7	4.1	8.4	11.3	13.7
Stw-0	7347	36	52	7347	central_europe	RUS	0	0	0	0	0	0	0	0	0	0	0	252	-7.6	-7.2	-2.3	6.8	13.5	17.1	18.1	17.1	11.8	5.5	-1.4	-5.7	-4.7	-4.1	1	11.4	19.1	22.4	23.1	22.4	16.5	9.3	1	-3.1	-10.5	-10.4	-5.6	2.3	8	11.8	13.2
Ta-0	7349	14.5	49.5	7349	central_europe	CZE	0	0	0	0	0	0	0	0	0	0	0	581	-2.2	-0.9	2.7	7.3	12.3	15.2	17.2	16.9	12.3	7.6	2.4	-1.4	0.6	2.5	6.8	12.4	17.7	20.6	22.7	22.5	17.1	11.7	5.1	1.2	-4.9	-4.4	-1.4	2.2	6.9	9.8	11.6
Tha-1	7353	4.3	52.08	7353	admixed	NED	0	0	0	0	0	0	0	0	0	0	0	6	3.5	3.4	6	8.3	12.5	15	17.2	17.4	14.7	11.1	7.1	4.6	5.9	6.2	9.2	12.1	16.7	18.9	21	21.5	18.4	14.3	9.7	7	1.1	0.7	2.8	4.6	8.2	11.1	13.4
Ting-1	7354	14.9	56.5	7354	south_sweden	SWE	0	0	0	0	0	0	0	2	2	2	2	164	-1.7	-1.8	0.7	4.9	10.4	14	15.8	15.1	10.9	6.8	2.6	-0.3	0.6	1	4.1	9.7	16.2	19.5	21.1	20.3	15	10	4.9	2	-4.1	-4.6	-2.7	0	4.6	8.5	10.6
Tol-0	7356	-83.5553	41.6639	7356	germany	USA	2	2	2	2	2	2	2	2	2	2	2	189	-4.2	-2.4	3.2	9.4	16	21.4	23.8	22.4	18.3	11.6	5.1	-1	-0.1	2.2	8.2	15.2	22.3	27.6	30	28.6	24.5	17.3	9.6	2.9	-8.4	-6.9	-1.9	3.6	9.8	15.2	17.6
Tscha-1	7372	9.9042	47.0748	7372	central_europe	AUT	0	0	0	0	2	2	2	0	0	0	0	748	-0.5	0.6	4.2	7.3	12	14.8	17	16.8	13.5	9.2	3.7	0.4	3.3	4.8	8.8	12.1	17.2	20	22.3	22	18.4	13.6	7.4	3.9	-4.2	-3.6	-0.5	2.5	6.8	9.7	11.8
Tsu-0	7373	136.31	34.43	7373	admixed	JPN	0	0	0	0	0	0	0	0	0	0	0	214	3.7	4	7	12.5	16.8	20.6	24.5	25.5	22	16.4	11	6	7.9	8.3	11.7	17.1	21.1	24.3	28	29.3	25.6	20.4	15.4	10.5	-0.5	-0.3	2.3	7.9	12.5	17	21
Uk-1	7378	7.7667	48.0333	7378	admixed	GER	2	0	0	0	0	2	2	0	NA	0	0	212	2.1	3.2	6.9	10.1	14.7	17.7	19.9	19.6	15.6	10.7	5.7	3.2	4.9	6.6	11.1	14.9	19.8	22.7	25.2	25	20.6	14.7	8.8	5.9	-0.6	-0.2	2.6	5.2	9.6	12.7	14.7
Utrecht	7382	5.1145	52.0918	7382	admixed	NED	0	0	0	0	2	2	2	0	0	0	0	7	2.9	3.1	5.9	8.5	13	15.6	17.7	17.5	14.4	10.5	6.4	4.1	5.5	6.2	9.7	13.1	18.1	20.5	22.6	22.7	19	14.4	9.4	6.6	0.3	0.1	2.2	3.9	7.9	10.7	12.8
Ven-1	7384	5.55	52.0333	7384	admixed	NED	0	0	0	0	0	0	0	2	0	0	0	9	2.8	3.1	6	8.5	13.2	15.7	17.7	17.6	14.4	10.3	6.2	3.7	5.5	6.3	9.9	13.4	18.5	20.8	22.9	23.1	19.1	14.3	9.2	6.3	0.1	-0.1	2.1	3.6	7.9	10.6	12.5
Ws-0.2	7396	30	52.3	7396	central_europe	RUS	2	2	2	2	2	2	2	0	0	0	0	132	-5.5	-4.3	0.4	7.6	13.6	16.9	18.2	17.1	12.2	6.8	1.1	-2.9	-2.5	-1.1	3.9	12.2	19.2	22.4	23.4	22.6	17	10.7	3.6	-0.5	-8.5	-7.4	-3.1	3.1	8	11.5	12.9
Wc-1	7404	10.0667	52.6	7404	admixed	GER	0	0	0	0	2	2	2	0	0	0	0	40	1.1	1.5	4.9	8.4	13.6	16.3	18.2	18	14	9.4	4.9	2.3	3.7	4.7	8.7	13.4	19.2	21.6	23.4	23.5	18.8	13.3	7.7	4.7	-1.6	-1.7	1	3.4	8	11.1	12.9
Wl-0	7411	10.8134	47.9299	7411	central_europe	GER	2	2	2	2	2	2	2	2	2	2	2	711	-1.1	-0.4	3.1	6.3	11.5	14.4	16.5	16.3	12.6	7.9	2.7	0	2.1	3.1	7.2	10.8	16.4	19.1	21.3	21.1	17.2	11.8	6	3	-4.3	-4	-1	1.8	6.5	9.7	11.8
Wil-2	7413	25.3167	54.6833	7413	central_europe	LTU	0	0	0	0	0	0	0	0	0	0	0	130	-4.5	-3.5	0	6.6	12.8	15.9	17.4	16.7	11.8	6.6	1.2	-2.5	-2	-0.7	3.5	11.1	18.1	21	22.4	21.9	16.1	10	3.4	-0.3	-7	-6.4	-3.4	2	7.4	10.8	12.4
Wu-0	7415	9.9361	49.7878	7415	germany	GER	0	0	0	0	0	0	0	2	2	2	2	188	0.8	1.8	5.5	9	14	17	18.9	18.5	14.4	9.4	4.7	2.1	3.4	5.2	9.7	14.2	19.7	22.5	24.6	24.3	19.6	13.6	7.5	4.6	-1.9	-1.7	1.2	3.8	8.3	11.6	13.3
Yo-0	7416	-119.35	37.45	7416	germany	USA	2	2	2	2	2	2	2	0	0	0	0	1966	2.3	2.2	2.8	5.2	8.7	13.3	17.6	18.5	15.2	10.7	5.6	2.7	8.4	8.6	9.3	12.3	16	21.2	26.3	27.2	23.7	18.7	12.4	8.9	-3.8	-4.3	-3.8	-1.9	1.5	5.5	9
Zu-0	7417	8.55	47.3667	7417	western_europe	SUI	2	2	2	2	2	NA	2	2	2	2	2	444	0.7	1.9	5.5	8.8	13.5	16.5	18.8	18.5	14.7	9.9	4.6	1.8	3.3	5.2	9.7	13.5	18.7	21.5	24	23.6	19.4	13.5	7.5	4.3	-2	-1.4	1.3	4	8.4	11.4	13.7
Db-1	7419	8.32213	50.3058	7419	germany	GER	0	0	0	0	0	0	0	2	0	0	0	297	0.6	1.2	4.9	8.1	12.8	15.7	17.7	17.5	13.6	8.9	4.2	1.8	3	4.3	8.7	12.7	17.9	20.5	22.8	22.7	18.2	12.5	6.7	4	-1.8	-2	1.1	3.4	7.8	10.8	12.7
Nc-1	7430	6.25	48.6167	7430	admixed	FRA	0	0	0	0	0	0	0	0	NA	0	0	220	1.6	2.4	6	8.7	13.2	16.2	18.6	18.4	14.7	10.1	5.1	2.8	4.3	5.8	10.3	13.7	18.5	21.5	24.3	24.3	20	14.4	8.2	5.3	-1.1	-1	1.6	3.6	7.9	10.9	12.9
WAR	7477	-71.2825	41.7302	7477	admixed	USA	0	0	0	0	2	2	2	2	NA	2	NA	-12	-2	-1.3	3	8	13.6	18.7	22.2	21.8	17.8	11.8	6.9	1.3	2.9	3.7	8	13.2	19.1	24.2	27.6	27	23.1	17.2	11.7	6	-6.9	-6.2	-1.9	2.8	8	13.1	16.8
RRS-7	7514	-86.4251	41.5609	7514	admixed	USA	0	0	0	0	0	0	0	0	0	0	0	222	-4.9	-2.8	3.1	9.3	15.6	20.8	22.8	21.6	17.5	11.2	4.6	-1.8	-0.6	1.8	8.3	15.3	22	27	28.7	27.4	23.6	17.1	9.1	2.1	-9.1	-7.4	-2.1	3.2	9.2	14.5	16.8
Lp2-2	7520	16.81	49.38	7520	central_europe	CZE	2	2	NA	2	2	2	2	0	0	0	0	573	-2.8	-1.8	2	6.3	11.8	14.6	16.3	16.2	12.1	7.3	1.7	-1.6	-0.3	1.3	5.6	10.9	16.8	19.6	21.6	21.5	16.6	11	4.2	0.8	-5.3	-5	-1.7	1.7	6.7	9.5	11.1
Pna-17	7523	-86.3253	42.0945	7523	germany	USA	2	2	NA	2	2	2	2	2	2	2	2	216	-4.4	-2.7	2.7	8.7	14.8	20.1	22.5	21.5	17.2	11.1	4.6	-1.6	-0.5	1.6	7.6	14.4	20.9	26	28.3	27.1	23	16.6	8.9	2	-8.2	-6.9	-2.2	3.1	8.7	14.1	16.8
Rmx-A180	7525	-86.511	42.036	7525	germany	USA	2	0	0	0	0	0	0	0	0	0	0	194	-4.1	-2.4	2.6	8.3	14.4	19.7	22.5	21.6	17.4	11.3	4.8	-1.2	-0.3	1.7	7.2	13.5	20.2	25.3	27.8	26.8	22.7	16.3	8.9	2.3	-8	-6.5	-2	3.1	8.7	14.1	17.2
627RMX-1MN4	7529	-86.5128	42.0333	7529	germany	USA	2	0	0	0	0	0	0	0	0	0	0	193	-4.1	-2.4	2.6	8.4	14.5	19.8	22.5	21.6	17.4	11.3	4.8	-1.2	-0.3	1.7	7.3	13.6	20.2	25.4	27.9	26.8	22.7	16.4	8.9	2.3	-8	-6.5	-2	3.2	8.8	14.2	17.2
627ME-13Y1	7566	-86.359	42.093	7566	germany	USA	2	2	2	2	2	2	2	2	2	2	2	212	-4.3	-2.6	2.7	8.7	14.9	20.1	22.6	21.5	17.3	11.2	4.6	-1.5	-0.4	1.6	7.6	14.3	20.9	26	28.3	27.1	23	16.6	8.9	2.1	-8.1	-6.8	-2.2	3.1	8.8	14.2	16.9
KNO1.37	7717	-86.625	41.273	7717	germany	USA	NA	0	0	0	0	NA	NA	0	0	0	0	221	-5.2	-2.7	3.4	9.6	15.8	20.9	23	21.8	17.8	11.3	4.7	-2	-0.7	2.1	8.6	15.7	22.2	27.2	29.1	27.9	24.1	17.4	9.4	2.2	-9.6	-7.5	-1.9	3.4	9.3	14.5	16.8
TH√ñ 03	8227	17.9103	62.7989	8227	north_sweden	SWE	0	0	0	0	0	0	0	0	0	0	0	15	-6.5	-6.4	-2.4	1.8	7.7	13	15.5	14.1	9.3	4.4	-1	-4.8	-2.9	-2.4	1.5	5.7	12.8	17.9	20	18.5	13	7.6	1.8	-1.4	-10.1	-10.3	-6.2	-2.2	2.6	8.1	11
Algutsrum	8230	16.5	56.68	8230	south_sweden	SWE	2	2	2	2	2	2	2	2	2	2	2	11	-1	-1.1	1.3	5	10.2	14.5	16.8	16.2	12.1	7.9	3.6	0.7	1.4	1.8	4.6	9.3	15.2	19.5	21.7	21.1	16.2	11.3	6.1	3.1	-3.3	-4	-1.9	0.6	5.1	9.5	11.8
Br√∂1-6	8231	16	56.3	8231	south_sweden	SWE	0	0	0	0	0	0	0	0	0	NA	NA	12	-0.2	-0.4	1.5	4.9	9.8	14.2	16.4	16.2	12.5	8.4	4.1	1.2	1.9	2	4.2	8.5	14.1	18.4	20.5	20.3	15.9	11.2	6.3	3.3	-2.2	-2.8	-1.3	1.2	5.5	10	12.3
Gul1-2	8234	15.8127	56.4606	8234	south_sweden	SWE	0	0	0	0	0	0	0	0	0	0	0	87	-1.1	-1.2	0.9	4.6	9.8	14	16	15.5	11.6	7.5	3.2	0.4	1.2	1.5	3.9	8.9	14.9	18.9	20.8	20.2	15.5	10.7	5.6	2.7	-3.4	-3.9	-2.1	0.3	4.8	9.1	11.2
Hod	8235	17.1	48.8	8235	central_europe	CZE	0	0	0	0	0	0	0	0	0	0	0	157	-0.9	0.7	5	9.8	15	17.9	19.5	19.1	14.8	9.7	4.2	0.3	1.9	4.3	9.3	15.1	20.6	23.5	25.3	24.8	19.9	14.1	7	2.9	-3.7	-2.8	0.7	4.5	9.4	12.3	13.8
HSm	8236	15.76	49.33	8236	central_europe	CZE	0	0	0	0	0	0	0	0	0	0	0	553	-2.6	-1.5	2.4	6.7	12	14.8	16.7	16.6	12.5	7.5	1.8	-1.5	0.1	1.8	6.3	11.5	17.4	20.2	22.3	22.4	17.3	11.3	4.4	0.9	-5.3	-4.8	-1.4	1.8	6.6	9.4	11.1
K√§vlinge-1	8237	13.1	55.8	8237	south_sweden	SWE	0	0	0	0	0	0	0	2	2	2	2	21	0	0.1	2.4	6.4	11.6	15	17	16.8	13	8.9	4.6	1.7	2	2.3	5.2	10.4	16.3	19.4	21.2	21.3	16.6	11.7	6.8	3.8	-2	-2.1	-0.4	2.3	6.8	10.6	12.7
Kulturen-1	8240	13.196	55.705	8240	south_sweden	SWE	0	0	0	0	0	0	0	0	0	0	0	48	0.1	0.2	2.5	6.5	11.7	15.3	17.3	17.1	13.1	9	4.6	1.8	2.1	2.4	5.2	10.4	16.3	19.7	21.5	21.3	16.5	11.6	6.7	3.8	-1.8	-1.9	-0.2	2.5	7.1	11	13.1
Liarum	8241	13.821	55.9473	8241	south_sweden	SWE	0	0	0	0	0	0	0	0	0	0	0	141	-1.1	-1	1.2	5.1	10.1	13.7	15.7	15.2	11.4	7.6	3.3	0.3	1.1	1.5	4.2	9.4	15.1	18.6	20.4	19.7	15.1	10.7	5.7	2.7	-3.2	-3.4	-1.7	0.8	5.1	8.8	11
PHW-2	8243	11.2547	43.7703	8243	western_europe	ITA	0	0	0	NA	0	0	0	0	0	NA	0	61	6.7	7.8	10.5	13.4	18.2	22	25.1	25	20.9	15.8	10.3	7.1	10.8	12.4	15.5	18.8	24.2	28.1	31.8	31.6	26.7	20.8	14.6	10.9	2.6	3.2	5.4	8	12.2	15.8	18.5
PHW-34	8244	2.3086	48.6103	8244	western_europe	FRA	2	0	0	0	0	2	2	0	0	0	0	79	3.7	4.3	7.4	9.7	13.8	16.6	19.2	19.2	15.7	11.6	6.9	4.7	6.4	7.6	11.4	14.4	18.6	21.5	24.5	24.8	20.8	15.6	10.1	7.4	1.1	1	3.3	5	8.9	11.7	13.9
San-2	8247	13.74	56.07	8247	south_sweden	SWE	0	0	0	0	0	0	0	0	0	0	0	77	-0.9	-0.9	1.5	5.5	10.6	14.1	16	15.5	11.6	7.8	3.4	0.5	1.3	1.6	4.6	9.9	15.8	19.2	20.9	20.2	15.5	11	5.9	2.9	-3.2	-3.4	-1.6	1	5.4	9	11.2
Vimmerby	8249	15.8	57.7	8249	south_sweden	SWE	2	0	0	0	0	2	2	0	0	0	0	117	-2.4	-2.5	0.4	4.6	10.3	14.4	16.3	15.4	10.9	6.5	2	-1.2	0.3	0.8	4.3	9.7	16.6	20.4	22.2	21.1	15.5	10.2	4.6	1.6	-5.2	-5.9	-3.4	-0.5	4.1	8.3	10.5
B√•1-2	8256	12.9	56.4	8256	admixed	SWE	0	0	0	0	0	0	0	0	0	0	0	188	-1.2	-1.2	1.3	5.1	10.4	13.7	15.5	15.1	11.4	7.5	3.3	0.4	0.9	1.1	4.1	9.2	15.2	18.2	19.8	19.3	14.8	10.4	5.5	2.6	-3.3	-3.6	-1.6	0.9	5.6	9.2	11.3
Bla-1	8264	2.8	41.6833	8264	spain	ESP	2	2	2	2	2	2	2	0	0	0	0	59	8.2	9.1	10.9	12.5	16.1	19.8	22.9	23	20.3	16.1	11.6	9	13	14	15.9	17.5	20.9	24.6	28	28	25	20.6	16.2	13.8	3.3	4.1	5.9	7.6	11.3	15.1	17.8
In-0	8311	11.5	47.5	8311	central_europe	AUT	2	2	2	2	2	2	2	2	2	2	2	1638	-3.3	-2.8	-0.3	2.4	7.4	10.4	12.8	12.9	9.8	5.8	0.5	-2.1	-0.4	0.5	3.1	5.9	11.5	14.4	17	16.9	13.6	9.2	3.4	0.7	-6.2	-6.1	-3.7	-1.1	3.4	6.3	8.6
Lu-1	8334	13.2	55.71	8334	admixed	SWE	0	0	0	0	0	0	0	0	0	0	0	68	0	0.1	2.4	6.4	11.7	15.2	17.2	17	13	8.9	4.5	1.7	2	2.3	5.1	10.3	16.2	19.6	21.4	21.2	16.3	11.5	6.5	3.7	-1.9	-2	-0.2	2.5	7.1	10.9	13
Mir-0	8337	12.37	44	8337	western_europe	ITA	2	0	0	0	0	2	2	0	0	0	0	122	4.2	5.3	8.7	12	16.7	20.6	23.2	23.1	19.4	14.6	8.8	5.1	7.8	9.5	13.3	16.8	21.9	26.1	28.9	28.9	24.6	19.1	12.6	8.7	0.5	1.2	4.2	7.3	11.5	15.1	17.5
Na-1	8343	1.5	47.5	8343	admixed	FRA	2	2	2	2	2	2	2	0	0	0	0	102	4	4.5	7.6	10.2	14.1	17.2	19.4	19.1	15.8	11.9	7	4.5	7.2	8.4	12.5	15.6	19.7	23.1	25.6	25.4	21.8	16.7	10.9	7.7	0.9	0.7	2.7	4.8	8.5	11.3	13.2
Ost-0	8351	18.37	60.25	8351	north_sweden	SWE	0	0	0	0	0	0	0	0	0	0	0	15	-3.1	-3.8	-0.6	3.3	9.1	13.8	16.3	15.3	10.7	6.3	1.7	-1.6	-0.3	-0.5	2.9	7.4	14.4	19	21.2	19.8	14.5	9.4	4.1	1.2	-5.9	-7.1	-4.1	-0.9	3.9	8.6	11.5
Rak-2	8365	16	49	8365	central_europe	CZE	0	0	0	NA	2	2	2	2	NA	NA	2	343	-1.4	0.1	4	8.8	13.9	16.7	18.8	18.6	14.1	8.8	3.3	-0.6	1.4	3.6	8.1	13.9	19.4	22.2	24.5	24.4	19	12.8	6.1	1.9	-4.1	-3.3	-0.2	3.7	8.4	11.3	13.2
Sanna-2	8376	18	62.69	8376	north_sweden	SWE	0	0	0	0	0	0	0	0	0	0	0	0	-5.9	-5.8	-2.1	1.9	7.6	12.9	15.5	14.2	9.5	4.7	-0.6	-4.2	-2.4	-2	1.6	5.6	12.4	17.4	19.7	18.4	13.1	7.7	2.1	-0.9	-9.3	-9.7	-5.8	-1.8	2.9	8.3	11.3
St-0	8387	18	59	8387	germany	SWE	2	2	2	2	2	2	2	2	2	2	2	27	-2	-2.5	0	3.5	8.8	13.6	16.2	15.8	11.5	7.2	2.9	-0.3	0.6	0.4	2.9	7.3	13.4	18	20.4	19.8	15	10.1	5.3	2.3	-4.6	-5.4	-2.8	-0.2	4.2	9.1	12
Kelsterbach-4	8420	8.5333	50.0667	8420	germany	GER	0	0	0	0	2	2	2	0	0	0	0	93	1.6	2.4	6.3	9.6	14.4	17.5	19.6	19.4	15.2	10.1	5.3	2.8	4	5.7	10.4	14.6	19.8	22.8	25.1	25.1	20.2	14	8	5.1	-0.9	-0.8	2.2	4.7	9	12.2	14.1
Vinsl√∂v	9057	13.9167	56.1	9057	south_sweden	SWE	0	0	0	0	0	0	0	0	0	0	0	31	-0.6	-0.6	1.7	5.6	10.6	14.2	16.2	15.6	11.7	7.9	3.5	0.5	1.8	2	4.9	10.1	15.9	19.4	21.2	20.3	15.7	11.3	6.1	3	-2.9	-3.2	-1.4	1.1	5.4	9.1	11.3
V√§stervik	9058	16.6333	57.75	9058	admixed	SWE	2	2	2	2	2	2	2	0	0	0	0	15	-1.5	-1.8	1.1	4.6	10.2	14.8	17.1	16.4	11.9	7.5	3	0	1.3	1.6	4.7	9.2	15.5	20	22.1	21.3	16.1	10.9	5.5	2.7	-4.2	-5.1	-2.5	0.1	4.9	9.6	12
Xan-3	9067	48.7992	38.6536	9067	italy_balkan_caucasus	AZE	0	0	0	0	0	0	0	2	2	2	2	53	4.1	4.4	7.2	12.6	17.2	21.7	24.6	24.2	20.7	15.5	10.4	6.3	7.6	7.8	10.5	16.7	21.4	26.3	29.3	29.7	24.6	19.6	13.8	9.9	0.6	1	3.8	8.4	13	17.1	19.9
Lerik1-4	9075	48.6131	38.7406	9075	italy_balkan_caucasus	AZE	0	0	0	0	0	0	0	2	2	2	2	364	2.8	3	5.8	11.4	15.7	19.4	22.7	22.2	18.6	13.7	8.9	4.9	6.3	6.5	9.5	15.8	20.1	24.1	27.5	29.5	22.6	18.5	12.5	8.4	-0.6	-0.5	2.1	7	11.3	14.8	17.9
Lerik2-1	9079	48.5517	38.7833	9079	italy_balkan_caucasus	AZE	0	0	0	0	0	0	0	2	2	NA	NA	460	2.5	2.7	5.5	11.1	15.4	19	22.4	21.8	18.2	13.3	8.6	4.6	6.1	6.4	9.4	15.7	20	24	27.5	30	22.4	18.5	12.4	8.2	-1.1	-1	1.6	6.5	10.7	14.1	17.3
Nar-3	9089	48.925	38.9522	9089	italy_balkan_caucasus	AZE	0	0	0	0	0	0	0	2	2	2	NA	-28	4	4.6	7.3	12.7	17.6	22.3	25.2	24.7	21.4	15.8	10.4	6	6.7	7.3	10	16.3	21.3	26.4	29.3	29.8	24.9	19.4	13.3	8.9	1.3	1.9	4.6	9.1	14	18.3	21
Istisu-5	9095	48.5594	38.9786	9095	italy_balkan_caucasus	AZE	0	0	0	0	0	0	0	2	2	2	NA	128	3.6	3.9	6.9	12.3	17.1	21.5	24.6	24.1	20.4	15	9.6	5.5	7.1	7.5	10.6	16.7	21.6	26.5	29.7	31.2	24.6	19.6	13.1	9.1	0.2	0.4	3.2	7.9	12.6	16.5	19.5
Lag1-2	9100	46.2831	41.8296	9100	italy_balkan_caucasus	GEO	0	0	0	0	0	0	0	2	2	2	2	485	0.7	2.1	5.2	12	15.5	20.6	23.7	23.4	19.7	12.9	7.6	2.9	5	6.6	9.5	17.5	20.7	25.8	28.7	28.7	25	17.4	11.4	7.1	-3.7	-2.5	0.8	6.4	10.3	15.3	18.6
Bak-5	9121	43.4767	41.7942	9121	italy_balkan_caucasus	GEO	0	0	0	0	0	0	0	2	0	0	0	1144	-2	-1.2	1.6	8.1	11.7	15	18.7	18.8	16	10.5	4.8	0.7	1.2	2.4	6.3	13.7	16.6	21.1	23.9	24.9	21.4	14.8	8	3.5	-5.1	-4.8	-3.1	2.6	6.7	8.9	13.5
Geg-14	9125	44.8203	40.1408	9125	asia	ARM	0	0	0	0	2	2	2	2	2	2	2	1892	-7.1	-7.4	-2.8	5.3	9.3	13.5	18.1	18.7	15.2	8.4	2	-4.1	-2.8	-2	2	10.5	14.7	19.6	24.4	25.3	21.5	13.9	7	0.2	-11.3	-12.8	-7.6	0	3.9	7.3	11.9
Yeg-2	9128	45.3622	39.8692	9128	asia	ARM	0	0	0	0	2	2	2	2	2	2	2	1590	-5.9	-6.6	-1.4	7.3	11.1	15.6	20.8	21.4	18	10.2	4	-2.1	-1.7	-1.1	3.3	12.8	16.6	21.8	27.2	28.2	24	15	8.4	2.1	-10.1	-12.1	-6.1	1.9	5.5	9.3	14.5
Bar 1	9332	18.381	62.8698	9332	north_sweden	SWE	0	0	0	0	0	0	0	0	0	0	0	44	-5.5	-5.8	-2.4	1.5	7.2	12.4	15.1	13.8	9	4.3	-1	-4	-2.2	-2.1	1.1	5.3	12.1	17.2	19.5	18	12.6	7.2	1.7	-0.8	-8.8	-9.4	-6	-2.3	2.3	7.6	10.7
B√∂n 1	9336	18.4473	62.8794	9336	admixed	SWE	NA	0	0	0	0	0	0	0	0	0	0	1	-5	-5.3	-2.1	1.7	7.2	12.5	15.3	14.1	9.4	4.7	-0.5	-3.5	-1.7	-1.7	1.3	5.4	11.9	17	19.4	18.1	12.8	7.5	2.1	-0.4	-8.3	-9	-5.6	-2	2.5	7.9	11.1
B√∂t 1	9339	15.0689	57.7133	9339	south_sweden	SWE	0	0	0	0	0	0	0	0	0	0	0	315	-3.2	-3.2	-0.5	3.7	9.6	13.3	15.2	14.3	9.9	5.7	1.1	-1.8	-0.8	-0.4	2.8	8.2	15.2	18.8	20.4	19.2	13.8	8.7	3.3	0.6	-5.6	-6.1	-3.8	-0.9	4	7.9	10
D√∂d 2	9352	16.3675	57.2608	9352	south_sweden	SWE	2	2	2	2	2	2	2	0	0	0	0	40	-1.8	-1.9	0.9	4.7	10.1	14.3	16.3	15.6	11.2	6.9	2.5	-0.2	1.3	1.8	4.9	9.8	16.2	20.3	22	21.5	16.3	11.1	5.6	2.8	-4.9	-5.7	-3.1	-0.5	4.1	8.3	10.5
EkS 2	9369	14.9986	57.6781	9369	south_sweden	SWE	2	0	0	0	0	2	2	0	0	0	0	216	-3.1	-3	-0.1	4.2	10.2	13.9	15.7	14.8	10.3	6.1	1.4	-1.6	-0.6	-0.1	3.4	9	16	19.5	21.1	19.9	14.4	9.3	3.7	0.8	-5.5	-6	-3.6	-0.5	4.4	8.4	10.4
FlyA 3	9380	13.3742	55.7488	9380	south_sweden	SWE	0	0	0	0	0	0	0	0	0	0	0	20	-0.1	0	2.2	6.2	11.4	14.9	16.9	16.7	12.7	8.7	4.4	1.5	2	2.4	5	10.4	16.3	19.5	21.3	21.3	16.4	11.6	6.6	3.7	-2.2	-2.3	-0.6	2.1	6.6	10.3	12.4
Hadd-1	9390	15.8979	57.3263	9390	south_sweden	SWE	0	0	0	0	0	0	0	0	0	0	0	101	-2.2	-2.3	0.7	4.9	10.4	14.4	16.4	15.5	11	6.6	2.1	-0.9	0.8	1.4	4.8	10.4	17.1	20.9	22.6	21.7	16.1	10.7	5.1	2	-5.3	-6	-3.4	-0.7	3.7	8	10.1
Hal-1	9395	15.0105	57.5089	9395	south_sweden	SWE	2	2	2	2	2	2	2	0	0	0	0	259	-2.9	-3.1	-0.2	4.1	9.8	13.6	15.4	14.5	10.2	5.9	1.3	-1.6	-0.5	-0.1	3.2	8.8	15.6	19.2	20.7	19.7	14.3	9.1	3.6	0.8	-5.2	-6	-3.7	-0.7	4	8.1	10
Hamm-1	9399	13.9905	55.4234	9399	south_sweden	SWE	0	0	0	0	0	0	0	0	0	0	0	4	0.1	0.1	2.3	5.9	10.8	14.7	16.7	16.5	12.9	8.9	4.5	1.8	2.3	2.5	5	9.9	15.5	19.3	21.3	20.9	16.4	11.8	6.8	4	-2.1	-2.3	-0.4	2	6.2	10	12.2
Hel-3	9402	14.8549	57.8765	9402	south_sweden	SWE	2	2	2	2	2	2	2	0	0	0	0	203	-3.2	-3.2	-0.3	4	9.9	13.6	15.4	14.4	10.1	5.8	1.3	-1.6	-0.7	-0.2	3.2	8.8	15.8	19.3	20.8	19.7	14.2	9.1	3.7	0.9	-5.7	-6.3	-3.8	-0.8	4	8	10
HolA-1 1	9404	13.399	55.7491	9404	south_sweden	SWE	0	0	0	0	0	0	0	0	0	0	0	20	-0.1	0	2.2	6.2	11.3	14.8	16.8	16.6	12.6	8.7	4.3	1.4	2	2.3	5	10.3	16.2	19.4	21.2	21.2	16.3	11.5	6.6	3.7	-2.3	-2.4	-0.6	2	6.5	10.2	12.3
Kal 1	9408	13.9519	56.047	9408	south_sweden	SWE	0	0	0	0	0	0	0	0	0	NA	NA	103	-0.6	-0.6	1.4	5.2	10.1	13.8	15.8	15.2	11.4	7.7	3.4	0.4	1.7	1.8	4.5	9.6	15.2	18.8	20.6	19.7	15.2	10.9	5.9	2.9	-2.8	-3	-1.6	0.9	5.1	8.8	11
Kia 1	9409	14.302	56.0573	9409	south_sweden	SWE	0	0	0	0	0	0	0	0	0	NA	0	39	-0.2	-0.3	1.8	5.7	10.8	14.5	16.5	15.9	12	8.1	3.7	0.7	2	2.2	5	10.3	16.1	19.7	21.5	20.7	16.1	11.5	6.2	3.1	-2.5	-2.8	-1.5	1.1	5.4	9.3	11.5
Kor 3	9412	16.1494	57.2746	9412	south_sweden	SWE	0	0	0	0	0	0	0	0	0	0	0	80	-2.1	-2.2	0.7	4.7	10.3	14.4	16.3	15.4	11	6.7	2.2	-0.7	1	1.6	4.7	10.1	16.7	20.7	22.4	21.5	16.1	10.8	5.2	2.3	-5.1	-6	-3.4	-0.6	3.9	8.2	10.3
Kru-3	9416	18.3837	57.7215	9416	south_sweden	SWE	0	0	0	0	0	0	0	0	0	0	0	16	-0.4	-1	0.7	4.3	9.5	13.8	16.4	16.2	12.1	8	3.9	1.1	1.6	1.1	3.3	7.9	14	18.2	20.4	20	15.3	10.7	5.9	3.1	-2.3	-3.2	-1.9	0.6	4.9	9.4	12.4
N√§s 2	9427	18.4055	62.8815	9427	north_sweden	SWE	2	2	2	2	2	2	2	2	2	2	2	56	-5.5	-5.7	-2.4	1.5	7.2	12.4	15.1	13.8	9	4.2	-1	-4	-2.2	-2.1	1.1	5.3	12	17.1	19.4	18	12.5	7.2	1.7	-0.8	-8.8	-9.3	-5.9	-2.3	2.3	7.6	10.8
Puk-1	9436	14.6806	56.1633	9436	south_sweden	SWE	0	0	0	0	2	2	2	0	0	0	0	7	-0.5	-0.6	1.7	5.7	10.8	14.6	16.5	16	12	8	3.8	0.8	1.7	2	5	10.3	16.2	19.7	21.5	20.9	16	11.3	6.2	3.1	-2.7	-3.2	-1.5	1.1	5.4	9.4	11.6
Spro 1	9450	18.2109	57.2545	9450	south_sweden	SWE	2	2	2	2	2	2	2	2	2	2	2	18	-0.5	-1.2	0.8	4.2	9.3	13.8	16.4	16.2	12.1	7.9	3.7	1	1.7	1.5	3.7	8.2	14.3	18.5	20.9	20.6	15.8	10.9	6	3.2	-2.7	-3.8	-2.1	0.1	4.4	9	11.9
Stenk-2	9453	18.5162	57.8009	9453	south_sweden	SWE	2	2	2	2	2	2	2	2	2	2	2	45	-0.7	-1.2	0.6	4.2	9.3	13.7	16.3	16	11.9	7.8	3.7	0.7	1.2	0.9	3.3	7.9	13.8	18.1	20.4	19.9	15.3	10.6	5.7	2.7	-2.6	-3.4	-2	0.4	4.7	9.3	12.3
Tur-4	9470	14.8043	57.6511	9470	south_sweden	SWE	0	0	0	0	0	0	0	0	0	0	0	267	-3.1	-3.2	-0.4	3.8	9.7	13.3	15.1	14.2	9.9	5.7	1.3	-1.6	-0.7	-0.2	3	8.4	15.4	18.8	20.4	19.3	13.8	8.9	3.6	0.8	-5.5	-6.3	-3.8	-0.9	3.9	7.8	9.8
11C1	9503	-3.21072	55.8877	9503	western_europe	UK	2	0	0	0	0	2	2	0	0	0	0	267	2.4	2.5	4	5.9	8.9	11.8	13.7	13.4	10.9	8.1	4.8	3.3	5.1	5	7.1	9.5	13.1	15.8	17.7	17.3	14.3	11.1	7.6	5.9	-0.2	-0.1	0.9	2.3	4.8	7.7	9.7
IP-Alo-0	9506	-7.47	40.11	9506	admixed	POR	2	0	0	0	2	2	2	2	0	0	0	786	6.2	7.2	9.4	10.5	13.8	18.7	21.6	21.8	18.7	13.7	9.3	6.8	9.5	10.9	13.7	15	18.5	24.1	27.5	27.7	23.8	17.5	12.6	9.8	3	3.5	5.2	6.1	9.2	13.3	15.7
IP-Mos-1	9508	-7.11	40.04	9508	admixed	POR	2	0	0	0	2	2	2	2	0	0	NA	641	7.1	8.1	10.3	11.5	14.8	19.7	22.9	23	19.9	14.7	10.3	7.7	10.6	12	14.8	16.2	19.8	25.4	29.1	29.1	25.3	18.9	14	11	3.5	4.2	5.8	6.8	9.9	14.1	16.7
IP-Reg-0	9509	-7.4	39.29	9509	spain	POR	NA	2	2	2	2	2	2	2	2	2	2	551	8.3	8.9	11.1	12	15.1	19.8	23.5	23.3	20.8	15.6	11.6	9.2	11.3	12.5	15.5	16.5	20	25.5	29.8	29.5	25.9	19.5	14.8	12	5.2	5.3	6.8	7.4	10.2	14.2	17.2
IP-Rei-0	9510	-7.59	38.75	9510	spain	POR	2	0	0	0	2	2	2	2	0	0	0	517	8.3	9.1	11	12.2	15.2	19.3	22.3	22.4	20.3	15.8	11.7	9.1	12	13.1	15.9	17.2	20.7	25.7	29.5	29.5	26.1	20.2	15.4	12.5	4.7	5.1	6.2	7.3	9.7	12.8	15.2
IP-Vav-0	9511	-8.02	38.53	9511	spain	POR	2	0	0	0	NA	2	2	2	0	0	0	224	9.7	10.7	12.6	13.9	16.7	20.4	23	23.2	21.4	17.3	13.1	10.4	13.9	15.2	17.9	19.3	22.7	27.6	30.9	31.2	27.9	22.5	17.5	14.4	5.5	6.1	7.2	8.6	10.8	13.2	15.2
IP-Vid-1	9512	-7.84	38.22	9512	spain	POR	2	2	2	2	2	2	2	2	2	2	2	245	9.7	10.6	12.5	13.9	16.8	20.8	23.8	23.8	21.8	17.5	13.2	10.5	13.9	15.2	18.1	19.6	23.2	28.5	32.2	32.2	28.7	22.8	17.6	14.6	5.4	6	7	8.1	10.5	13.2	15.3
IP-Adc-5	9513	-4.07	38.77	9513	admixed	ESP	2	2	2	2	2	2	2	2	NA	NA	NA	694	5.7	7.5	10.4	12.4	16.7	21.8	25.8	25.3	21.1	14.8	9.6	6.6	10.7	13.1	17.1	19	23.8	29.6	34.5	33.9	28.8	21	15	11.3	0.6	1.9	3.7	5.8	9.6	14	17.1
IP-Adm-0	9514	-4.54	39.15	9514	spain	ESP	2	0	0	0	0	2	NA	0	0	0	0	691	5.7	7.3	10	11.8	15.7	20.6	24.5	24.1	20.4	14.5	9.6	6.7	10	12.2	15.7	17.4	21.7	27.3	32	31.5	26.9	19.8	14.2	10.7	1.3	2.5	4.2	6.2	9.7	14	17
IP-Ala-0	9515	-6.89	39.72	9515	spain	ESP	2	0	0	0	0	2	2	0	0	0	0	205	9.1	10.4	12.8	14.2	17.6	22.3	25.4	25.3	22.4	17.3	12.7	9.8	13.1	14.8	18	19.6	23.4	28.9	32.5	32.3	28.6	22.3	16.9	13.6	5	6	7.5	8.9	11.8	15.8	18.4
IP-All-0	9517	-7.8	42.19	9517	western_europe	ESP	2	2	2	2	NA	2	2	0	NA	0	0	466	6.1	7.4	9.5	10.9	13.3	17.1	19.7	20	18.1	13.9	9.7	7.2	10	11.9	14.9	16.2	18.7	23.2	26.2	26.9	24.4	19.2	14	11	2.1	2.8	4	5.6	7.8	10.9	13.2
IP-Alm-0	9518	-0.36	39.88	9518	spain	ESP	0	0	0	0	0	0	0	0	0	0	0	851	5.1	6.1	8.2	10	13.9	18.5	21.9	21.9	18.2	13.2	8.5	5.9	10.4	11.9	14.5	16	20.1	25.4	29.7	29.5	25.1	19.1	13.9	10.8	-0.1	0.4	1.9	4	7.7	11.5	14.2
IP-Ara-4	9520	-3.68	41.7	9520	spain	ESP	0	0	0	0	0	0	0	0	0	0	0	835	3.4	5.2	7.7	9.7	13.5	18	21.4	21.2	17.6	12.2	7.2	4.3	7.5	10.3	13.7	15.7	20	25.2	29.3	28.9	24.7	17.7	12	8	-0.8	0.1	1.6	3.7	6.9	10.8	13.6
IP-Bar-1	9521	2.13	41.43	9521	spain	ESP	2	2	2	2	2	2	2	0	0	0	0	332	7.9	8.9	10.6	12.3	15.9	19.6	23	23.2	20.2	15.9	11.3	8.9	12	13.1	15.2	16.8	20.3	24.1	27.8	27.9	24.6	20	15.3	12.8	3.8	4.6	6.1	7.7	11.4	15.1	18.2
IP-Bea-0	9522	-5.27	36.52	9522	spain	ESP	2	0	0	0	0	2	2	0	0	0	0	200	10.8	11.5	13	14.4	16.9	20.3	23.3	23.6	21.6	17.8	14.4	11.9	14.4	15.3	17.3	18.8	21.4	25.2	28.6	28.8	26.1	21.7	18	15.3	7.1	7.6	8.7	10.1	12.4	15.4	18
IP-Ben-0	9523	-2.66	38.37	9523	admixed	ESP	2	2	2	2	2	2	2	0	0	0	0	698	5.5	7.2	9.8	11.8	16.2	21.6	25.8	25.4	21	14.7	9.5	6.5	10.5	13	16.5	18.3	23.1	29.4	34.5	34.1	29	21.4	15.2	11.4	0.5	1.4	3.1	5.4	9.4	13.8	17.1
IP-Ber-0	9524	-0.56	42.52	9524	spain	ESP	2	0	0	0	NA	2	2	2	2	2	2	1067	3	4.3	6.2	7.9	11.7	15.7	19.3	19.6	16.1	11.3	6.7	4	6.5	8.4	11.3	12.9	17	21.7	26.1	26.3	21.9	15.7	10.5	7.4	-0.4	0.2	1.2	2.9	6.4	9.7	12.5
IP-Bis-0	9525	0.54	42.49	9525	spain	ESP	2	2	2	2	2	2	2	2	2	2	2	1450	-0.1	1.2	3.1	4.9	8.8	12.9	16.6	17.2	13.7	8.8	4.2	1.3	4	5.7	8.4	10.4	14.6	19.1	23.7	24	19.9	13.9	8.7	5.5	-4.2	-3.3	-2.3	-0.7	3	6.6	9.6
IP-Cab-3	9526	2.39	41.54	9526	spain	ESP	2	2	2	2	2	2	2	2	2	2	2	269	7.9	8.8	10.5	12.1	15.7	19.4	22.8	22.9	20	15.7	11.2	8.8	12.4	13.4	15.2	16.9	20.3	24.1	27.8	27.8	24.6	20.1	15.5	13.2	3.4	4.2	5.7	7.3	11	14.7	17.7
IP-Cad-0	9527	-5.74	40.37	9527	admixed	ESP	0	0	0	0	NA	0	0	0	0	0	0	1114	3.1	4.2	6.4	7.9	11.4	15.9	19.5	19.3	16.3	11	6.9	4.2	6.6	8.2	11.2	12.6	16.2	21.2	25.6	25.4	21.6	15.3	10.7	7.5	-0.4	0.2	1.6	3.3	6.5	10.6	13.4
IP-Cal-0	9528	-1.37	40.94	9528	spain	ESP	0	0	0	0	0	0	0	0	0	0	0	1119	2.6	4.1	6.4	8.3	12.5	17	20.6	20.4	16.4	11.2	6.1	3.5	7.9	10.1	13.2	14.7	19.2	24.6	29.5	29.2	24.5	17.8	11.9	8.6	-2.7	-1.9	-0.4	1.9	5.8	9.3	11.7
IP-Cap-1	9529	-3.36	36.97	9529	admixed	ESP	0	0	0	0	2	2	2	0	0	0	0	1383	3.3	4.3	6.7	9	12.7	17.5	21.7	21.6	17.4	11.9	7.4	4.5	8.4	9.6	12.9	15	19.3	25	30.2	30.1	24.9	18.2	12.7	9.4	-1.7	-1	0.5	3	6.2	10	13.2
IP-Car-1	9530	-4.32	38.25	9530	admixed	ESP	2	0	0	0	2	2	2	2	2	NA	2	763	6.1	7.5	10	12	15.9	20.9	25	24.6	20.8	14.8	9.9	7	11	13	16.4	18.1	22.5	28.6	33.7	33.1	28.3	20.8	15.1	11.6	1.1	2.1	3.7	5.9	9.3	13.3	16.3
IP-Cdc-3	9531	-4.54	41.21	9531	spain	ESP	0	0	0	0	0	0	0	2	2	NA	NA	788	3.5	5.5	7.8	9.9	13.6	18.1	21.3	20.9	17.5	12.3	7.3	4.4	7.5	10.6	14	15.9	20.1	25.4	29.4	28.9	24.8	18.1	12.2	8.3	-0.6	0.3	1.7	3.8	7	10.7	13.2
IP-Cdo-0	9532	-4.64	42.23	9532	spain	ESP	2	2	2	2	2	2	2	2	2	2	NA	814	3.5	5.4	7.8	9.5	13	17.5	20.8	20.5	17.4	12.1	7.4	4.5	7.4	10.1	13.5	15.1	19	24.4	28.5	28	24.1	17.4	11.9	8.2	-0.3	0.7	2	3.8	7	10.5	13.1
IP-Cem-0	9533	-4.32	41.15	9533	relict	ESP	2	0	0	0	2	2	2	2	0	0	0	856	3.2	5	7.4	9.7	13.3	17.9	21.4	21.1	17.5	12.1	7.1	4.1	7	9.8	13.2	15.3	19.6	24.9	29	28.6	24.5	17.4	11.6	7.7	-0.6	0.1	1.7	4.1	7.1	11	13.8
IP-Cmo-3	9534	-4.65	40.05	9534	spain	ESP	2	2	2	2	2	2	2	2	NA	NA	NA	392	6.8	8.8	11.3	13.1	16.8	21.6	25.2	24.7	21.3	15.7	10.8	7.8	11.4	13.9	17.1	18.8	22.8	28.4	32.8	32.3	28.2	21.4	15.7	12	2.3	3.7	5.5	7.3	10.7	14.8	17.6
IP-Coc-1	9535	3.19	42.31	9535	spain	ESP	0	0	0	0	0	0	0	0	0	0	0	182	7.8	8.6	10.4	12.2	15.9	19.8	23	22.8	19.8	15.5	11.1	8.8	12	12.7	14.7	16.5	20.2	24.3	27.9	27.6	24.3	19.6	15.1	12.8	3.7	4.4	6.1	7.9	11.6	15.4	18.1
IP-Cor-0	9536	-2	40.83	9536	admixed	ESP	0	0	0	0	0	0	0	2	2	2	2	1108	3.1	4.4	6.6	8.5	12.6	17.1	20.6	20.5	16.7	11.4	6.5	4	8.4	10.2	13.3	14.8	19.2	24.6	29.3	29.1	24.7	17.9	12.2	8.9	-2.2	-1.4	-0.2	2.3	6	9.6	12
IP-Cum-1	9537	-6.66	38.07	9537	spain	ESP	2	0	0	0	0	2	2	0	0	0	0	597	7.4	8.6	10.7	12.4	15.7	20.5	24.3	24	21.1	15.9	11.3	8.4	12	13.5	16.5	18.1	22	27.9	32.7	32.3	28.2	21.5	16.1	12.8	2.8	3.6	5	6.7	9.5	13.1	15.9
IP-Deh-1	9539	-6.67	40.29	9539	spain	ESP	2	2	2	2	2	2	2	2	2	2	2	870	5	5.8	8	9.2	12.3	16.6	19.8	19.8	17.3	12.5	8.5	6	8.4	9.6	12.5	13.8	16.9	21.5	25.2	25.2	22.2	16.5	12.1	9.2	1.5	2.1	3.5	4.7	7.7	11.7	14.3
IP-Elb-0	9540	2.34	41.81	9540	spain	ESP	2	2	2	2	2	2	2	0	0	NA	0	1029	3.3	4.1	6	7.7	11.6	15.5	19.2	19.3	15.9	11.4	6.8	4.4	7.3	8.3	10.5	12.2	16.2	20.5	24.7	24.5	20.6	15.5	10.8	8.3	-0.8	-0.1	1.4	3.1	6.9	10.6	13.6
IP-Fue-2	9541	-5.42	38.26	9541	spain	ESP	2	0	0	0	0	2	2	0	0	0	0	598	6.7	8.2	10.7	12.5	16.2	21.1	25	24.6	21.3	15.6	10.7	7.7	11.7	13.6	17	18.6	22.9	28.9	34	33.4	29	21.9	16.1	12.4	1.6	2.8	4.3	6.4	9.4	13.2	16
IP-Fun-0	9542	-4.05	40.79	9542	relict	ESP	2	0	0	0	2	2	2	2	2	2	2	1913	-0.4	-0.1	1.5	2.6	6.5	11.8	16.2	16.1	12.4	6.7	2.8	0.7	2.1	2.5	4.7	5.9	10.3	16.2	21.1	21.1	16.6	9.8	5.4	3.1	-2.8	-2.8	-1.7	-0.8	2.7	7.4	11.2
IP-Gra-0	9543	-5.39	36.77	9543	relict	ESP	2	0	0	0	2	2	2	2	0	0	0	1174	5.4	6.1	8.1	10.3	13.1	17.7	21.6	21.5	18.4	13.2	9.4	6.6	9.4	10.3	13.1	15.1	18.4	23.8	28.6	28.3	24	17.8	13.3	10.3	1.4	1.9	3.2	5.6	7.9	11.6	14.6
IP-Gua-1	9544	-5.33	39.4	9544	spain	ESP	2	2	2	2	2	2	2	2	2	2	2	625	6.3	7.8	10.1	11.9	15.4	20.2	23.9	23.6	20.5	14.8	10.2	7.3	10.8	12.6	15.8	17.3	21.1	26.7	31.3	31	27	20.1	14.8	11.4	1.9	3.1	4.5	6.4	9.7	13.7	16.5
IP-Her-12	9545	-5.78	39.4	9545	relict	ESP	2	0	0	0	2	2	2	2	0	0	0	589	6.7	8.2	10.5	12.1	15.7	20.8	24.7	24.4	21.1	15.3	10.6	7.7	11	12.9	16	17.5	21.5	27.6	32.4	32	27.8	20.7	15.2	11.7	2.3	3.5	4.9	6.7	9.8	13.9	16.9
IP-Hom-4	9546	-1.68	40.82	9546	spain	ESP	0	0	0	0	NA	NA	0	0	0	0	0	1301	2.1	3.4	5.6	7.5	11.7	16.2	19.9	19.8	15.8	10.4	5.5	3	7.7	9.6	12.7	14.1	18.7	24.1	29.2	29.1	24.3	17.3	11.5	8.3	-3.4	-2.8	-1.5	0.8	4.7	8.4	10.7
IP-Hor-0	9547	2.62	41.67	9547	spain	ESP	2	2	2	2	2	2	2	2	2	NA	NA	559	6.4	7.1	8.8	10.3	14.1	17.9	21.3	21.4	18.4	14.1	9.6	7.4	10.8	11.5	13.3	14.8	18.5	22.4	26.3	26.2	22.9	18.1	13.8	11.6	2	2.7	4.2	5.8	9.6	13.3	16.3
IP-Hoy-0	9548	-5	40.4	9548	admixed	ESP	2	0	0	0	0	2	2	2	2	2	2	1396	1.7	2.8	5	6.6	10.3	15.1	19.1	18.8	15.3	9.6	5.3	2.7	5.3	6.7	9.6	11.3	15.4	20.5	25.4	25.4	21.2	14.2	9.2	6.3	-1.8	-1.1	0.4	1.9	5.2	9.8	12.7
IP-Hum-2	9549	-3.69	42.23	9549	relict	ESP	2	2	2	2	2	2	2	2	2	2	2	906	3.2	4.9	7.1	8.8	12.6	17	20.5	20.2	17	11.7	6.9	4.1	7.1	9.7	12.8	14.4	18.8	24	28.3	28	24.1	17.2	11.5	7.6	-0.7	0.1	1.4	3.2	6.5	10	12.6
IP-Iso-4	9550	-5.37	43.05	9550	relict	ESP	2	2	2	2	2	2	2	2	2	2	2	1769	-1.4	-0.9	1.3	3	6.7	11.4	14.8	14.7	11.7	6.7	2.3	-0.2	1	1.8	4.7	6.8	11.3	16.8	20.8	20.7	16.9	10.4	5	2.3	-3.9	-3.6	-2.1	-0.9	2.2	6	8.8
IP-Jim-1	9551	-5.92	42.28	9551	admixed	ESP	2	2	2	2	2	2	2	2	2	2	NA	791	3.6	5.4	8	9.6	13.1	17.8	21.2	20.7	17.4	12.1	7.5	4.8	7.7	10.1	13.6	15.2	19	24.4	28.6	28.2	24.3	17.4	12	8.7	-0.4	0.7	2.3	4	7.3	11.1	13.7
IP-Lab-7	9552	-4.5	40.87	9552	admixed	ESP	0	0	0	0	0	0	0	2	2	2	2	985	3	4.6	6.9	8.9	12.6	17.3	20.7	20.4	16.9	11.5	6.7	3.9	6.8	9.2	12.2	14.1	18.4	23.5	27.8	27.5	23.4	16.5	11.1	7.5	-0.9	0.1	1.6	3.7	6.9	11	13.7
IP-Ldd-0	9553	-4.71	41.58	9553	spain	ESP	2	0	0	0	2	2	2	2	0	0	0	708	3.9	6	8.4	10.3	14	18.3	21.7	21.4	18.1	12.8	7.8	4.9	7.9	10.9	14.4	16.2	20.3	25.6	29.7	29.2	25.1	18.4	12.5	8.6	0	1	2.4	4.5	7.7	11.1	13.8
IP-Lso-0	9554	-3.16	38.86	9554	relict	ESP	2	2	NA	2	2	2	2	2	2	2	NA	754	5.4	7.2	9.9	11.9	16.3	21.8	26	25.4	21	14.5	9.2	6.3	10.5	13.1	16.7	18.7	23.5	29.8	34.9	34.3	29	21.2	14.8	11.2	0.2	1.2	3	5.1	9.1	13.8	17.1
IP-Mar-1	9555	-3.93	39.58	9555	relict	ESP	2	2	2	2	2	2	2	2	2	2	2	1016	4.2	5.7	8.4	10.1	14.3	19.7	24	23.5	19.2	12.9	7.9	5.2	8.5	10.4	14	15.7	20.2	26.3	31.3	30.8	25.7	18.1	12.4	9.1	-0.1	1	2.8	4.6	8.4	13.2	16.6
IP-Men-2	9556	-4.34	39.66	9556	spain	ESP	2	2	2	2	2	2	2	2	2	2	2	709	5.7	7.5	10.2	12	16	21.3	25.3	24.8	20.7	14.6	9.6	6.6	10.5	12.8	16.3	18.1	22.6	28.5	33.3	32.7	27.9	20.4	14.5	10.9	1	2.3	4.1	5.8	9.5	14	17.3
IP-Moa-0	9557	0.7	42.46	9557	spain	ESP	0	0	0	0	0	0	0	0	0	0	0	1063	2	3.5	5.3	7.1	10.8	14.9	18.5	19.1	15.8	10.9	6.3	3.4	6.1	8	10.7	12.7	16.4	20.8	25.2	25.6	21.8	15.9	10.8	7.6	-2.2	-1.1	-0.1	1.5	5.2	8.9	11.8
IP-Moc-11	9558	-5.64	41.57	9558	admixed	ESP	0	0	0	0	0	0	0	0	0	0	0	648	4.7	6.5	8.8	10.6	14	18.3	21.5	21.2	18.2	13.1	8.5	5.7	8.8	11.5	14.7	16.3	20	25.2	29	28.7	25	18.6	13.2	9.5	0.5	1.5	2.9	4.9	8	11.5	14
IP-Mon-5	9559	-4.38	38.06	9559	admixed	ESP	2	0	0	0	2	2	2	2	0	0	0	306	8.6	10.4	12.9	14.9	18.8	23.5	27.2	26.8	23.4	17.6	12.5	9.5	13.7	16	19.6	21.3	25.7	31.1	35.7	35.1	30.8	23.7	17.9	14.2	3.5	4.7	6.3	8.5	12	15.8	18.8
IP-Mot-0	9560	-6.24	38.19	9560	spain	ESP	2	0	0	0	2	2	2	2	0	0	0	525	7.4	8.8	11.2	13	16.6	21.6	25.5	25.1	21.8	16.3	11.4	8.4	12.4	14.1	17.5	19.2	23.6	29.6	34.5	34	29.6	22.6	16.8	13	2.4	3.4	4.8	6.8	9.7	13.5	16.4
IP-Mun-0	9561	-5.04	40.71	9561	admixed	ESP	0	0	0	0	0	0	0	0	0	0	0	1106	2.8	4.3	6.5	8.2	12	16.8	20.7	20.3	16.7	11.1	6.5	3.8	6.6	8.6	11.5	13.1	17.5	23	28.1	27.7	23.5	16.3	10.7	7.4	-0.9	0.1	1.4	3.3	6.5	10.7	13.3
IP-Mur-0	9562	2	41.67	9562	spain	ESP	0	0	0	0	0	0	0	0	0	0	0	927	4	5	6.8	8.5	12.4	16.4	20	20.2	16.8	12.2	7.5	5.2	8	9.2	11.4	13.1	17.2	21.6	25.7	25.6	21.8	16.5	11.6	9.2	0	0.8	2.3	3.9	7.7	11.2	14.3
IP-Nog-17	9564	-1.6	40.45	9564	spain	ESP	2	2	2	2	2	2	2	2	2	2	2	1351	1.7	2.7	5.1	7	11.3	15.9	19.6	19.3	15.2	10	5	2.6	7	8.4	11.7	13.2	17.9	23.6	28.5	28.2	23.1	16.3	10.6	7.6	-3.6	-3.1	-1.5	0.7	4.6	8.2	10.7
IP-Orb-10	9565	-1.23	42.97	9565	admixed	ESP	0	0	0	0	0	0	0	0	0	0	0	773	3.7	4.8	6.6	8.1	11.3	14.5	17.7	18.5	16.1	12	7.7	5.2	7	8.6	11.2	12.5	16	19.4	23.3	24.3	21.4	16.2	11.3	8.4	0.4	1.1	2	3.6	6.6	9.6	12.1
IP-Pal-0	9567	1.3	42.34	9567	spain	ESP	0	0	0	0	0	0	0	0	0	0	0	1295	1	2.2	4	5.8	9.7	13.9	17.6	18	14.4	9.6	4.9	2.2	5	6.5	9	10.9	15	19.6	24	24.1	20.1	14.2	9.1	6.3	-3	-2.1	-1	0.7	4.4	8.1	11.2
IP-Pan-0	9568	-0.23	42.76	9568	spain	ESP	2	0	0	0	0	2	2	2	2	2	2	1809	-3.6	-2.5	-0.2	1.7	5.8	10.1	14.1	14.4	11	6	1.1	-1.9	-0.2	1.3	4.3	6.2	11	16.2	21.2	21.4	17.3	10.8	4.8	1.5	-7	-6.3	-4.7	-2.8	0.7	4.1	7.1
IP-Pds-1	9569	-6.45	42.87	9569	western_europe	ESP	2	0	NA	0	0	0	0	0	0	0	0	878	3	4.2	6.7	8.1	11.4	15.4	18.3	18.1	15.4	10.8	6.6	4	6.6	8.5	11.8	13.1	16.6	21.2	24.5	24.5	21.4	15.5	10.4	7.5	-0.6	0	1.6	3.1	6.1	9.6	12
IP-Pro-0	9571	-6.01	43.28	9571	western_europe	ESP	0	0	0	0	0	0	0	2	2	2	NA	553	5.9	6.8	8.5	9.4	12.3	15.5	17.8	17.9	16.2	12.5	8.8	6.7	9.6	10.8	13.1	13.9	16.9	20.2	22.6	22.8	21.1	16.7	12.5	10.2	2.2	2.7	3.8	4.8	7.7	10.8	12.9
IP-Rds-0	9573	2.99	41.86	9573	spain	ESP	2	2	2	2	2	2	2	2	2	2	2	318	6.9	7.6	9.5	11.1	14.8	18.6	21.8	21.8	18.9	14.7	10.2	7.8	11.4	12.1	14.1	15.7	19.4	23.2	26.8	26.7	23.4	19	14.5	12.2	2.3	3.1	4.8	6.6	10.3	14.1	16.8
IP-Rel-0	9574	-2.7	38.6	9574	relict	ESP	2	2	2	2	2	2	2	2	2	2	2	975	4.2	5.7	8.3	10.3	14.9	20.5	25	24.5	19.8	13.3	8	5.1	9.3	11.5	15	16.8	21.8	28.4	33.9	33.4	27.9	19.9	13.6	10.1	-0.8	0	1.6	3.9	7.9	12.5	16
IP-Rev-0	9576	-4.11	40.86	9576	admixed	ESP	0	0	0	0	0	0	0	0	0	0	0	1148	2.1	3.4	6	8.3	11.8	16.6	20.3	20.3	16.4	10.8	5.9	3	5.4	7.5	10.7	13	17.2	22.3	26.4	26.4	22.2	14.8	9.7	6	-1.2	-0.6	1.4	3.5	6.4	10.9	14.2
IP-Ria-0	9577	2.17	42.34	9577	spain	ESP	2	2	2	2	2	2	2	2	2	2	2	1102	1.9	2.8	4.8	6.5	10.4	14.2	17.6	17.7	14.5	10.1	5.5	3.1	6.2	7.2	9.5	11.3	15.2	19.3	23.2	23.1	19.6	14.6	9.8	7.3	-2.3	-1.6	0	1.7	5.6	9.1	12
IP-San-10	9579	-3.51	38.33	9579	admixed	ESP	2	0	0	0	0	NA	2	0	0	0	0	714	6.1	7.8	10.3	12.3	16.6	21.8	25.9	25.5	21.3	15.1	10	7.1	11.1	13.3	16.8	18.6	23.3	29.4	34.5	34	28.9	21.4	15.3	11.8	1.2	2.2	3.8	6.1	9.9	14.2	17.4
IP-Sdv-3	9581	-5.12	42.84	9581	admixed	ESP	0	0	0	0	0	0	0	0	0	0	0	986	2.7	4.2	6.7	8.2	11.6	15.8	18.8	18.6	15.7	10.8	6.5	3.9	6.2	8.2	11.6	13.2	16.9	21.5	25.1	24.8	21.3	15.3	10.3	7.3	-0.9	0.2	1.7	3.2	6.4	10.1	12.5
IP-Ses-0	9582	-1.63	41.48	9582	spain	ESP	2	2	2	2	2	2	2	0	0	0	0	891	3.6	5.1	7.3	9.2	13.1	17.4	21	20.9	17.3	12.1	7.2	4.6	8.1	10.3	13.5	15	19.3	24.5	29.1	29	24.7	18	12.3	8.9	-0.9	-0.1	1.2	3.3	6.9	10.4	12.9
IP-Sne-0	9583	-3.38	37.09	9583	relict	ESP	2	2	2	2	NA	2	2	2	0	0	0	2544	-4.9	-4.1	-1.1	1.8	6	11.6	16.7	16.2	11	5	0	-3.1	-1.2	0.1	3.9	6.7	12.1	19.3	25.6	25	18.4	10.5	4.2	0.5	-8.6	-8.2	-6.2	-3.1	-0.1	4	7.9
IP-Stp-0	9584	-3.58	41.19	9584	spain	ESP	2	0	0	0	2	2	2	2	NA	NA	NA	1150	1.9	3.1	5.6	7.8	11.4	16.1	19.9	19.8	16	10.5	5.7	2.9	5.7	7.5	10.9	13.1	17.2	22.5	26.9	26.8	22.4	15.3	9.8	6.2	-1.9	-1.3	0.4	2.5	5.6	9.7	12.8
IP-Svi-0	9585	-7.39	43.4	9585	western_europe	ESP	0	0	0	0	0	0	0	0	0	0	0	376	7.5	8	9.3	10.4	12.8	15.7	17.7	18.1	16.7	13.4	10.2	8.3	11	11.9	14.1	15	17.5	20.7	22.7	23.3	21.9	17.7	13.8	11.6	3.9	4.1	4.6	5.8	8	10.7	12.7
IP-Tam-0	9586	-3.27	41.03	9586	spain	ESP	0	0	0	0	0	0	0	0	0	0	0	1030	3	4.2	6.6	8.6	12.3	17.2	21.1	20.8	17	11.4	6.6	3.9	7	8.8	11.9	13.7	18	23.6	28.1	27.8	23.3	16.2	11	7.6	-1	-0.4	1.3	3.5	6.7	10.8	14
IP-Tdc-0	9587	-1.88	41.5	9587	spain	ESP	0	0	0	0	0	0	0	0	0	0	0	886	3.6	5.1	7.4	9.2	13.1	17.4	21.1	21	17.4	12.1	7.2	4.5	8.4	10.5	13.7	15.2	19.4	24.6	29.4	29.2	25	18.2	12.5	9	-1.1	-0.2	1	3.2	6.8	10.3	12.9
IP-Tor-1	9589	-2.83	41.6	9589	spain	ESP	2	2	2	2	2	2	2	0	0	0	0	997	2.5	4.1	6.5	8.4	12.2	16.7	20.4	20.3	16.7	11.1	6.3	3.5	7	9.1	12.6	14.4	18.4	23.8	28.3	28.3	24.1	17	11.2	7.6	-1.9	-1	0.4	2.5	5.9	9.7	12.5
IP-Vad-0	9591	-3.59	42.86	9591	admixed	ESP	0	NA	0	0	0	0	0	0	0	0	0	775	4.3	5.5	7.3	8.7	12.2	15.8	18.7	18.8	16.2	11.9	7.6	5.3	7.8	9.7	12.4	13.9	17.9	21.9	25.5	25.4	22.3	16.6	11.7	8.6	0.7	1.3	2.2	3.4	6.6	9.6	12
IP-Vae-2	9592	-5.44	42.1	9592	admixed	ESP	0	0	0	0	0	0	0	2	0	0	0	729	4.2	6	8.4	10.1	13.6	18.1	21.4	21.2	18	12.6	8	5.2	8.1	10.7	14.1	15.6	19.3	24.6	28.8	28.5	24.5	17.8	12.5	8.9	0.2	1.2	2.8	4.6	7.8	11.5	14.1
IP-Vaz-0	9593	-2.99	42.26	9593	spain	ESP	2	2	2	2	2	2	2	2	2	2	2	1517	-0.4	0.5	2.7	4.3	8.2	12.4	15.8	15.9	12.7	7.9	3.3	0.8	2.8	4.3	7.4	9.1	13.5	18.5	22.8	22.8	18.8	12.4	6.9	3.9	-3.6	-3.2	-2	-0.4	2.9	6.3	8.9
IP-Vdm-0	9594	1.01	42.04	9594	spain	ESP	2	2	2	2	2	2	2	2	2	2	2	1107	2	3.6	5.5	7.3	11.1	15.4	19.2	19.7	16.1	11	6.2	3.3	6	8.1	10.7	12.7	16.6	21.5	26.1	26.3	22.1	15.9	10.6	7.3	-2	-1	0.2	1.9	5.5	9.3	12.4
IP-Vdt-0	9595	-5.5	40.89	9595	admixed	ESP	2	0	0	0	2	2	2	2	0	0	0	799	4	6	8.2	10.1	13.9	18.3	21.6	21.1	17.9	12.7	7.9	5	8.1	11	14.2	15.9	20	25.5	29.8	29.3	25.3	18.6	12.8	8.9	-0.1	1	2.2	4.4	7.8	11.2	13.3
IP-Ver-5	9596	-7.45	41.95	9596	admixed	ESP	2	0	0	0	0	0	0	0	0	0	0	437	6.7	7.9	9.8	11.3	13.8	17.7	20.3	20.3	18.2	14.1	10.1	7.8	10.7	12.4	15.1	16.4	19	23.5	26.6	26.9	24.3	19.3	14.5	11.6	2.6	3.4	4.5	6.2	8.6	11.8	14
IP-Vig-1	9597	-2.53	42.31	9597	spain	ESP	NA	2	2	NA	2	2	2	2	2	2	2	653	3.7	5.3	7.6	9.3	12.9	16.6	19.7	19.8	16.9	12.1	7.4	4.8	7.5	9.9	13	14.6	18.6	23	26.9	27	23.5	17.5	11.7	8.3	0	0.7	2.1	3.9	7.2	10.3	12.6
IP-Vim-0	9598	-6.51	41.88	9598	relict	ESP	2	0	0	0	2	2	2	2	0	0	0	682	4.1	5.8	8.4	10	13.3	17.6	20.8	20.5	17.5	12.5	8.2	6	8.1	10.5	13.8	15.3	18.8	23.9	28	27.7	24.1	17.7	12.6	9.8	0.1	1.2	2.9	4.6	7.7	11.3	13.7
IP-Vin-0	9599	-5.77	42.8	9599	western_europe	ESP	2	0	0	0	0	2	2	0	0	0	0	1056	2.2	3.6	6.2	7.5	11.1	15.6	18.9	18.6	15.5	10.4	6	3.4	6	7.9	11.4	12.8	16.5	21.7	25.7	25.5	21.8	15.3	10.1	7.2	-1.6	-0.7	1	2.2	5.7	9.5	12.1
IP-Vis-0	9600	-6.04	39.85	9600	relict	ESP	2	2	2	2	2	2	2	2	0	0	0	332	7.8	9.4	11.8	13.4	16.9	21.6	25.1	24.8	21.7	16.3	11.8	8.8	11.8	13.8	17	18.6	22.4	27.7	31.9	31.5	27.6	21.2	16	12.4	3.8	5	6.5	8.2	11.4	15.4	18.3
IP-Vpa-1	9602	-3.96	40.5	9602	spain	ESP	2	2	2	2	2	2	2	2	2	2	2	653	5.6	7.3	9.8	11.7	15.5	20.6	24.4	24	20.1	14.4	9.3	6.4	10	12.3	15.5	17.3	21.6	27.3	31.7	31.3	27	19.8	14.1	10.4	1.2	2.3	4.1	6.1	9.5	13.9	17
Aitba-1	9606	-7.45	31.48	9606	relict	MAR	NA	0	0	0	2	2	2	0	0	0	0	1530	5.7	7.3	9.9	12.4	15.4	19.6	23.4	23.4	19.9	15.1	10.1	6.6	11	12.7	15.5	17.9	21.3	26	30.6	30.3	26.3	20.7	15.2	11.8	0.5	1.9	4.3	6.9	9.6	13.2	16.2
Panik-1	9607	52.15	53.05	9607	asia	RUS	0	0	0	0	NA	2	2	2	2	2	NA	102	-12.3	-11.3	-5.5	6.4	14	18.7	20.3	17.9	12.8	3.9	-3.4	-9.2	-8.1	-7.3	-0.7	11.1	20.6	25	26.2	24	18.2	8.2	-0.8	-6	-16.6	-15.3	-10.2	1.8	7.4	12.4	14.4
Lesno-4	9610	51.96	53.04	9610	asia	RUS	2	2	2	2	2	2	2	0	0	0	0	103	-12.3	-10.9	-6.4	6.3	14.2	18.8	20.4	18.1	13.3	3.6	-2.7	-8.8	-8.1	-7.3	-1.1	11.2	21	25.1	26.6	24.4	18.7	7.9	-0.3	-6	-16.6	-14.4	-11.6	1.5	7.3	12.5	14.3
Lesno-2	9612	51.94	53.04	9612	asia	RUS	2	2	NA	2	2	2	2	0	0	0	0	97	-12.4	-10.9	-6.5	6.4	14.2	18.9	20.5	18.2	13.4	3.6	-2.6	-8.8	-8.2	-7.4	-1.2	11.3	21.2	25.2	26.7	24.6	18.9	8	-0.2	-6	-16.6	-14.4	-11.8	1.5	7.3	12.6	14.4
Balan-1	9613	61.41	55.36	9613	italy_balkan_caucasus	RUS	0	0	0	0	0	0	0	0	0	0	0	199	-13.5	-12	-4.8	5.2	12	17.5	18.9	16.2	10.7	3.3	-6.4	-11.1	-9.6	-7.5	-0.1	10.1	17.7	23.1	24	21.1	15.5	7	-2.8	-7.3	-17.4	-16.5	-9.5	0.3	6.2	11.8	13.8
Parti-1	9615	52.16	52.99	9615	asia	RUS	0	0	0	0	2	2	2	2	2	2	2	135	-12.2	-11.2	-5.5	6.3	14	18.7	20.2	17.9	12.6	4	-3.5	-9.2	-8	-7.2	-0.8	11.1	20.5	25	26.2	23.9	18	8.1	-0.9	-6	-16.4	-15.3	-10.3	1.6	7.4	12.3	14.3
Krazo-1	9616	51.96	53.06	9616	asia	RUS	2	0	0	0	2	2	2	2	NA	2	2	111	-12.4	-11	-6.5	6.4	14.1	18.7	20.4	18	13.3	3.6	-2.8	-8.9	-8.2	-7.4	-1.3	11.2	21	25	26.5	24.4	18.7	7.9	-0.3	-6	-16.6	-14.5	-11.6	1.5	7.3	12.5	14.3
Basta-1	9619	79.48	51.84	9619	asia	RUS	0	0	0	0	2	2	2	2	2	2	2	210	-15.5	-14.7	-8.3	5	13.2	19.1	20.8	17.9	11.9	3.7	-6.3	-12	-11	-9.6	-3.1	10.9	20.3	26.1	27.3	24.5	18.5	8.9	-2.1	-7.7	-20	-19.7	-13.5	-0.8	6.1	12.2	14.2
Basta-2	9620	79.48	51.82	9620	asia	RUS	0	0	0	0	2	2	2	2	2	2	2	208	-15.5	-14.6	-8.3	5	13.1	19	20.7	17.9	11.8	3.7	-6.3	-12	-11	-9.5	-3.1	10.7	20.1	25.9	27.2	24.4	18.3	8.8	-2.1	-7.6	-19.9	-19.6	-13.5	-0.8	6.2	12.1	14.2
Bijisk-4	9622	85.27	52.52	9622	admixed	RUS	0	0	0	0	2	2	2	2	0	0	0	191	-14.1	-13	-6.6	4.5	12.1	17.5	19.9	17.3	11.3	3.9	-5.6	-11.2	-8.5	-6.9	-0.4	10.2	18.6	23.9	26.3	23.4	17.2	8.7	-1	-6.1	-19.8	-19	-12.8	-1.2	5.7	11.1	13.5
Kolyv-3	9626	82.59	51.36	9626	asia	RUS	0	0	0	0	0	0	0	0	0	0	0	485	-11.8	-12	-7.6	3.2	11.1	16.2	18.3	16	10.9	3.9	-5.1	-9.8	-6.6	-6.4	-2	8.7	17.7	22.9	24.8	22.6	17.2	9	-0.5	-4.8	-16.9	-17.6	-13.2	-2.2	4.6	9.6	11.9
Lebja-2	9632	80.82	51.67	9632	asia	RUS	0	0	0	0	2	2	2	2	2	NA	NA	247	-15.1	-14.3	-8.8	4	12.5	18	20.1	17.5	11.7	3.9	-5.7	-11.9	-10.7	-9.3	-3.5	9	18.7	24.5	26.3	23.8	17.7	8.5	-1.6	-7.7	-19.5	-19.3	-14.1	-1.1	6.2	11.6	13.9
Noveg-1	9636	80.82	51.75	9636	asia	RUS	0	0	0	0	0	0	0	0	0	0	0	219	-15.3	-14.2	-8.6	4.2	12.6	18.2	20.2	17.6	11.7	3.9	-5.9	-12.1	-10.8	-9.1	-3.2	9.4	19	24.7	26.4	23.9	17.8	8.5	-1.8	-7.8	-19.8	-19.3	-13.9	-1.1	6.3	11.7	13.9
Noveg-2	9637	80.85	51.77	9637	asia	RUS	0	0	0	0	2	2	2	2	2	2	2	217	-15.3	-14.2	-8.6	4	12.6	18.1	20.2	17.6	11.6	3.9	-5.9	-12	-10.8	-9.1	-3.3	9.1	18.8	24.5	26.3	23.8	17.6	8.4	-1.8	-7.8	-19.8	-19.3	-13.9	-1.1	6.4	11.8	14
Rakit-1	9640	80.06	51.87	9640	asia	RUS	2	2	2	2	2	2	2	0	0	0	0	186	-15.8	-14.8	-8.5	4.9	13.2	19	20.7	17.9	11.9	3.8	-6.4	-12.5	-11.4	-9.7	-3.2	10.7	20.3	26.1	27.3	24.6	18.7	8.9	-2.2	-8.2	-20.3	-19.9	-13.8	-0.9	6	12	14.2
Rakit-3	9642	80.06	51.84	9642	asia	RUS	0	0	0	0	2	2	2	2	2	2	NA	183	-15.5	-14.4	-8.2	4.9	13	18.8	20.6	17.8	11.8	3.8	-6.2	-12.2	-11.1	-9.3	-3	10.5	19.8	25.6	27	24.3	18.3	8.7	-2	-7.9	-20	-19.6	-13.5	-0.8	6.1	12	14.2
Zupan-1	9644	18.72	45.07	9644	central_europe	CRO	0	0	0	0	0	0	0	0	0	0	0	80	0.3	2.3	7	11.4	16.6	19.7	21.4	21	17	11.6	5.7	1.8	3.9	6.7	12.4	17.1	22.7	25.7	27.8	27.6	23.4	17.4	10	5.2	-3.2	-2.1	1.5	5.6	10.6	13.7	14.9
Gradi-1	9645	18.7	45.17	9645	central_europe	CRO	0	0	0	0	2	2	2	2	2	2	2	81	0.1	2.1	6.8	11.3	16.5	19.5	21.1	20.8	16.9	11.5	5.6	1.6	3.5	6.4	12.2	17.1	22.6	25.5	27.5	27.4	23.3	17.3	9.8	5	-3.4	-2.3	1.4	5.5	10.4	13.6	14.7
Basen-1	9647	16.77	40.37	9647	italy_balkan_caucasus	ITA	0	0	0	0	0	0	0	2	0	0	0	10	8.7	9.2	11.1	13.6	18.1	22.4	25.3	25.4	22.1	17.7	13	9.7	12.6	13.2	15.3	18.1	22.9	27.5	30.7	30.6	27	22	17	13.6	4.9	5.1	6.9	9.1	13.4	17.4	19.9
Bivio-1	9649	16.17	39.13	9649	italy_balkan_caucasus	ITA	0	0	0	NA	0	0	0	0	0	0	0	485	7.5	7.8	9.3	11.8	15.8	19.2	21.9	22.3	20	16	12.4	8.8	10.2	10.7	12.5	15.1	19.4	22.9	25.8	26.4	23.7	19.3	15.3	11.5	4.9	4.9	6.2	8.4	12.2	15.5	17.9
Giffo-1	9653	16.13	38.44	9653	italy_balkan_caucasus	ITA	2	2	2	2	2	2	2	2	2	NA	NA	401	8.5	8.8	10.2	12.9	16.6	20.2	22.7	23.2	20.8	17	13.6	10.1	11.2	11.8	13.2	16.2	20.2	24	26.6	26.9	24.3	20	16.3	12.8	5.8	5.8	7.2	9.6	13	16.5	18.8
Marce-1	9655	16.47	38.92	9655	italy_balkan_caucasus	ITA	0	0	0	0	0	0	0	0	0	0	0	191	9.3	9.7	11	13.4	17.3	21.1	23.9	24.3	21.8	17.9	14.1	10.8	12.2	12.8	14.3	16.9	21	25.1	28.1	28.6	25.8	21.3	17.2	13.6	6.4	6.6	7.7	9.9	13.5	17.1	19.6
Marti-1	9656	17.31	40.64	9656	italy_balkan_caucasus	ITA	0	0	0	0	NA	NA	0	2	0	0	0	425	6.6	6.3	8.2	10.8	15.5	19.9	22.7	22.5	19	14.9	10.5	7.8	9.9	9.7	11.9	14.9	20	24.8	27.7	27.4	23.5	18.6	13.8	11.1	3.3	2.9	4.5	6.7	11.1	14.9	17.6
Melic-1	9657	16.04	38.45	9657	italy_balkan_caucasus	ITA	0	0	0	0	0	0	0	0	0	0	0	94	10.8	11.1	12.6	15.3	18.8	22.7	25.3	25.7	23.2	19.3	15.7	12.4	13.8	14.4	15.9	18.8	22.6	26.6	29.3	29.5	26.8	22.5	18.7	15.2	7.8	7.9	9.4	11.8	15	18.7	21.3
Pigna-1	9659	14.18	41.18	9659	italy_balkan_caucasus	ITA	NA	NA	NA	2	NA	2	2	2	2	2	2	62	7.5	8	10.1	12.6	17.1	20.8	23.5	23.9	20.6	16.3	11.6	8.5	11.7	12.5	14.8	17.6	22.2	25.9	28.9	29.2	25.7	20.9	15.9	12.5	3.2	3.5	5.3	7.6	11.9	15.6	18.2
Sarno-1	9660	14.57	40.84	9660	italy_balkan_caucasus	ITA	0	0	0	0	0	0	0	0	NA	NA	NA	33	8.6	9.2	11.1	13.6	17.8	21.4	24	24.1	21	17	12.7	9.7	13	13.8	16	18.6	23	26.7	29.5	29.6	26.2	22	17.3	14	4.2	4.7	6.1	8.6	12.5	16.2	18.5
Cimin-1	9661	16.21	39.58	9661	italy_balkan_caucasus	ITA	2	2	2	2	2	2	2	0	0	0	0	137	9.3	9.9	11.7	14	18.2	22.4	25.4	25.7	22.5	18.1	13.9	10.4	12.4	13.3	15.3	17.8	22.5	27.1	30.4	30.7	27.1	22	17.3	13.4	6.2	6.6	8.1	10.2	13.9	17.7	20.5
Teano-1	9663	14.09	41.33	9663	admixed	ITA	0	0	0	0	2	2	2	2	2	2	2	166	6.5	7.2	9.4	11.9	16.4	20.2	23.1	23.4	19.9	15.6	10.7	7.6	10.6	11.6	14.1	16.7	21.4	25.2	28.4	28.8	24.9	20	14.9	11.5	2.4	2.8	4.7	7.2	11.5	15.1	17.7
Mitterberg-2-184	9668	11.2837	46.3668	9668	central_europe	ITA	2	2	2	2	2	2	2	0	0	0	0	378	1	3.2	7.1	10.5	15.7	19.2	21.6	21.1	17.1	11.6	5.2	1.4	4.9	8	12.8	16.3	21.3	24.4	27.1	26.5	22.3	16.3	9.4	4.9	-2.9	-1.5	1.5	4.6	10.1	13.9	16.1
Mitterberg-4-192	9676	11.2866	46.3718	9676	central_europe	ITA	2	2	2	2	2	2	2	0	0	0	0	378	1	3.2	7.1	10.5	15.7	19.2	21.6	21.1	17.1	11.6	5.2	1.4	4.9	8	12.8	16.3	21.3	24.4	27.1	26.5	22.3	16.3	9.4	4.9	-2.9	-1.5	1.5	4.6	10.1	13.9	16.1
Castelfed-1-195	9679	11.2928	46.3378	9679	central_europe	ITA	2	2	2	2	2	2	2	0	0	0	0	370	0.7	2.7	6.8	10.3	15.5	18.8	21.2	20.7	16.8	11.4	5	1.2	4.2	7.1	11.9	15.6	20.8	24	26.6	25.9	21.7	15.8	8.8	4.4	-2.8	-1.6	1.8	5	10.1	13.6	15.8
Dolen-1	9697	23.94	41.62	9697	italy_balkan_caucasus	BUL	0	0	0	0	0	0	0	0	0	0	0	1000	-0.5	0.3	3.8	8.4	13	16.8	18.8	18.5	15.3	10.1	4.6	1	3.3	4.5	8.5	13.7	18.8	22.8	25.2	25.2	21.4	15.4	9.1	4.6	-4.4	-3.9	-1	3.1	7.2	10.8	12.4
Goced-1	9698	23.85	41.57	9698	italy_balkan_caucasus	BUL	0	0	0	0	0	0	0	0	0	0	0	623	0.9	2.3	5.9	10.6	15.3	19.4	21.5	21.1	17.4	12	6.1	2.2	4.8	6.8	11.1	16.2	21.4	25.8	28.2	28	24	17.6	10.8	6	-3	-2.3	0.6	4.9	9.2	13	14.8
Kolar-1	9699	23.14	41.37	9699	italy_balkan_caucasus	BUL	NA	0	0	0	2	2	2	2	2	2	2	329	1.7	3.6	7.5	12.1	16.9	21	23.1	22.7	18.7	13.3	7.3	3	5.5	8	12.5	17.6	22.7	27.2	29.6	29.2	24.9	18.5	11.5	6.5	-2	-0.8	2.4	6.6	11.1	14.8	16.7
Dolna-1-10	9700	23.1	42.32	9700	italy_balkan_caucasus	BUL	0	0	0	0	0	0	0	0	0	0	0	622	-0.4	1.4	5.2	10.3	14.7	18.3	20.5	20.2	16.3	10.8	4.8	0.8	4	6.6	11.1	16.6	21.4	25.3	27.9	28	23.8	17.4	9.9	5	-4.9	-3.7	-0.7	3.9	8.1	11.3	13
Ivano-1	9701	25.91	43.7	9701	italy_balkan_caucasus	BUL	0	0	0	0	0	0	0	0	0	0	0	171	-1.2	1.2	6.1	11.9	17.2	20.8	22.8	22.7	17.9	12	5.6	0.6	2.6	5.8	11.6	18	23.6	27.1	29.4	29.5	24.6	18	10.1	4.2	-4.9	-3.4	0.6	5.7	10.8	14.6	16.3
Melni-1	9703	23.39	41.53	9703	italy_balkan_caucasus	BUL	2	2	2	2	2	2	2	0	0	0	0	461	1.6	3.2	6.8	11.5	16.2	20.3	22.5	22.2	18.2	12.8	6.9	2.7	5.7	7.9	12	17	22	26.6	29.2	29	24.7	18.2	11.3	6.5	-2.4	-1.5	1.6	5.9	10.3	14	15.9
Choto-1	9705	23.33	41.5	9705	italy_balkan_caucasus	BUL	0	0	0	0	0	0	0	0	0	0	0	198	2.5	4.5	8.3	13	17.8	22.1	24.6	24.1	19.8	14.1	8	3.6	6.8	9.5	13.8	18.9	24.1	28.9	31.7	31.3	26.7	20	12.7	7.6	-1.9	-0.5	2.8	7	11.6	15.4	17.5
Dospa-1	9706	24.18	41.64	9706	italy_balkan_caucasus	BUL	0	0	0	0	0	0	0	0	0	0	0	1292	-1.9	-1.3	2.2	6.7	11.4	15.1	16.9	16.7	13.7	8.7	3.4	-0.1	1.7	2.7	6.5	11.6	17	20.9	23.1	23.2	19.7	13.7	7.7	3.3	-5.5	-5.2	-2.2	1.8	5.7	9.3	10.7
Podvi-1	9707	24.84	41.57	9707	italy_balkan_caucasus	BUL	2	0	0	0	0	2	2	0	0	0	0	851	0	0.8	4.1	8.7	13.5	17.3	19.2	18.9	15.7	10.7	5.3	1.7	3.6	4.7	8.4	13.7	18.8	22.9	25	25	21.4	15.5	9.4	5.1	-3.6	-3.1	-0.3	3.8	8.2	11.8	13.4
Kardz-1	9708	25.35	41.62	9708	italy_balkan_caucasus	BUL	0	0	0	0	0	0	0	2	0	0	0	299	1.5	2.9	6.2	11.3	16	20.1	22.5	22	18.4	12.9	7	3.3	5.7	7.3	11.1	16.8	21.8	26.4	29	28.6	24.9	18.2	11.4	7.2	-2.6	-1.5	1.3	5.8	10.2	13.9	16
Zerev-1-34	9709	23.13	41.85	9709	italy_balkan_caucasus	BUL	0	0	0	0	0	0	0	0	0	0	0	380	0.9	3	6.9	11.8	16.5	20.5	22.6	22.2	18.1	12.5	6.4	2.2	5	7.7	12.3	17.7	22.7	27.2	29.6	29.4	25	18.4	11	6	-3.1	-1.8	1.5	5.9	10.3	13.8	15.6
Stara-1	9713	25.61	42.49	9713	italy_balkan_caucasus	BUL	0	0	0	0	0	0	0	0	0	0	0	409	0.3	2	5.6	10.7	15.6	19.5	21.5	21.3	17	11.7	6.1	1.9	4.5	6.7	10.9	16.4	21.6	25.6	27.8	27.8	23.1	17.1	10.6	5.9	-4	-2.6	0.4	5	9.7	13.4	15.2
Leska-1-44	9716	24.98	41.54	9716	italy_balkan_caucasus	BUL	2	2	2	2	2	2	2	2	2	NA	NA	736	0.3	1.3	4.5	9.3	14	17.9	19.9	19.6	16.2	11.2	5.7	2.1	3.9	5.3	9	14.5	19.4	23.6	25.9	25.8	22.1	16.2	9.9	5.5	-3.4	-2.7	0	4.2	8.6	12.3	14
Smolj-1	9718	24.75	41.55	9718	italy_balkan_caucasus	BUL	2	2	2	2	2	2	NA	2	2	2	2	1080	-0.6	0.1	3.3	7.8	12.6	16.4	18.2	17.9	14.8	9.9	4.7	1.2	3	3.9	7.6	12.7	17.9	21.9	24.1	24.1	20.6	14.7	8.8	4.5	-4.2	-3.8	-1	2.8	7.2	10.8	12.3
Koren-1	9719	25.69	41.83	9719	italy_balkan_caucasus	BUL	0	0	0	0	0	0	0	0	0	0	0	180	1.5	3.3	6.8	11.9	16.7	21	23.4	22.9	18.9	13.3	7.5	3.2	5.7	7.9	12	17.8	23.1	27.7	30.4	30	25.8	19.1	12.3	7.3	-2.6	-1.4	1.5	6	10.4	14.3	16.4
Malak-1	9720	25.68	41.77	9720	italy_balkan_caucasus	BUL	0	0	0	0	0	0	0	0	0	0	0	271	1.4	2.9	6.3	11.5	16.1	20.2	22.5	22.1	18.3	12.9	7.2	3.1	5.5	7.4	11.5	17.2	22.1	26.6	29.1	28.8	24.9	18.4	11.8	7.1	-2.7	-1.6	1.2	5.7	10.2	13.9	16
Groch-1	9722	24.41	41.71	9722	italy_balkan_caucasus	BUL	0	0	0	0	0	0	0	0	0	0	0	878	-0.8	0.2	3.7	8.6	13.3	17.1	18.9	18.5	15.3	10.2	4.7	1	2.6	4	8	13.5	18.7	22.7	24.8	24.7	21.1	15	8.7	4.2	-4.2	-3.6	-0.5	3.6	7.9	11.4	12.9
Slavi-2	9723	23.67	41.42	9723	italy_balkan_caucasus	BUL	2	0	0	0	0	2	2	0	0	0	0	1074	-0.7	0	3.4	8.1	12.6	16.4	18.3	18.1	14.9	9.8	4.5	0.8	2.9	3.9	7.7	13.1	18.1	22.2	24.4	24.5	20.7	14.6	8.5	4.1	-4.3	-3.9	-0.9	3.1	7	10.6	12.3
Epidauros-1	9725	23.08	37.6	9725	italy_balkan_caucasus	GRC	0	0	0	0	0	0	0	0	0	0	NA	354	7.5	7.6	9.4	13.1	17.8	22.7	25.1	24.7	21.3	16.6	12.1	8.9	11.1	11.5	13.7	18	23.4	29	31.3	30.8	27	21.4	16.1	12.5	3.8	3.8	5.1	8.2	12.2	16.4	18.8
Faneronemi-3	9726	22.04	37.07	9726	italy_balkan_caucasus	GRC	0	0	0	0	NA	NA	2	0	0	0	0	8	9.8	10.2	11.7	14.6	19	23.5	25.4	25.5	22.7	18.5	14.1	11.2	14.3	14.8	16.6	19.8	24.6	29.8	31.7	31.7	28.6	24	18.9	15.7	5.3	5.6	6.8	9.4	13.3	17.2	19.2
Bela-1	9730	18.94	48.47	9730	central_europe	SVK	0	0	0	0	0	0	0	0	0	0	0	505	-3	-1.5	2.6	7.7	13	15.9	17.7	17.2	12.8	7.8	2.2	-1.8	0.4	2.8	7.6	13.6	19.2	22.1	24.1	23.7	18.5	12.8	5.6	1.2	-6.5	-5.9	-2.4	1.9	6.8	9.7	11.3
Halca-1	9732	18.96	48.47	9732	central_europe	SVK	0	0	0	0	0	0	0	0	0	0	0	595	-3.3	-1.9	2.1	7.1	12.4	15.3	17.1	16.7	12.3	7.4	1.8	-2.1	0.1	2.3	6.9	12.7	18.3	21.2	23.1	22.9	17.7	12.1	5	0.9	-6.7	-6	-2.7	1.6	6.5	9.4	11
Teiu-2	9736	25.17	44.69	9736	admixed	ROU	0	0	0	0	0	0	0	0	0	0	0	206	-1.9	-0.2	4.7	10.6	15.9	19.5	21.2	20.7	16.8	10.8	4	0	2.1	4.3	9.8	16.6	22.2	25.9	27.7	27.3	23.5	16.9	8.6	3.7	-5.9	-4.6	-0.4	4.6	9.6	13.2	14.7
Bran-1	9738	25.42	45.57	9738	admixed	ROU	0	0	0	0	0	0	NA	0	NA	0	0	658	-4.4	-3.3	1.6	7.1	12.1	15.4	16.9	16.5	12.7	7.5	1.4	-2.9	-0.3	1.7	7	12.8	18.1	21.3	22.9	23	19.1	13.6	6.1	1	-8.6	-8.4	-3.7	1.4	6.1	9.5	10.9
Toc-1	9739	22.33	46.01	9739	central_europe	ROU	0	0	0	0	0	0	0	0	0	0	0	218	-1.2	0.6	5	10.3	15.2	18.3	20.2	19.6	15.4	10.3	4.4	0.1	2.3	5.1	10.1	15.8	21	23.9	26.3	25.7	21.2	16	8.6	3.3	-4.8	-3.9	-0.1	4.7	9.4	12.6	14.2
Orast-1	9741	23.16	45.84	9741	central_europe	ROU	0	0	0	0	0	0	0	2	2	NA	NA	249	-1.7	0.6	5.5	10.9	15.8	18.9	20.8	20.6	16.3	10.5	4.1	-0.2	1.7	5	10.9	16.8	21.9	25.1	27.3	27.3	22.6	16.4	8.2	2.9	-5	-3.7	0	5	9.6	12.8	14.4
Furni-1	9743	25	45.14	9743	admixed	ROU	0	NA	0	0	NA	NA	NA	0	0	0	0	468	-2.2	-1	3.5	8.8	13.8	17.3	18.7	18.5	14.7	9.3	3.1	-0.5	2.1	3.7	8.7	14.2	19.5	22.9	24.5	24.5	20.6	15	7.6	3.4	-6.4	-5.6	-1.7	3.4	8.2	11.6	13
Iasi-1	9744	27.59	47.16	9744	admixed	ROU	2	2	2	2	2	2	2	0	0	0	0	65	-2.5	-0.6	3.9	10.6	16.2	19.7	21.2	20.6	15.9	10.2	3.8	-0.2	0.9	3	8	15.9	21.9	25.5	27.1	26.8	21.8	15.5	7.5	3	-5.8	-4.3	-0.3	5.2	10.5	14	15.4
Zabar-1	9747	21.22	44.38	9747	central_europe	SRB	2	0	0	0	0	2	2	0	0	0	0	117	0.3	2.2	6.2	11.4	16.4	19.5	21.2	20.9	16.7	11.4	5.7	1.7	3.8	6.4	11.4	17	22.2	25.3	27.5	27.4	22.8	16.8	9.7	5.1	-3.2	-2.1	1	5.7	10.6	13.7	14.9
Zagub-1	9748	21.71	44.23	9748	admixed	SRB	0	0	0	0	0	0	0	0	0	0	0	271	-1	0.8	4.8	10.2	15	18.3	20	19.8	15.5	10.3	4.5	0.3	2.4	4.9	10	16	21.1	24.5	26.7	26.6	21.8	15.7	8.5	3.6	-4.5	-3.4	-0.3	4.3	9	12.2	13.4
Knjas-1	9749	22.29	43.54	9749	italy_balkan_caucasus	SRB	0	0	0	0	0	0	0	2	2	2	2	307	-0.2	1.4	5.4	10.5	15.2	18.5	20.3	20	15.9	10.7	5	1.1	3.5	5.7	10.7	16.4	21.2	24.7	26.9	26.9	22.5	16.5	9.3	4.7	-4	-2.9	0.1	4.6	9.3	12.3	13.6
Sredn-1	9754	21.37	44.66	9754	admixed	SRB	0	0	0	0	0	0	0	0	0	0	0	206	-0.2	1.6	5.7	10.9	16.1	19.1	20.9	20.7	16.4	11.3	5.3	0.9	3.1	5.6	10.7	16.4	21.7	24.7	26.9	26.8	22.1	16.4	9	4.1	-3.6	-2.4	0.8	5.4	10.4	13.5	14.9
Vajug-1	9755	22.56	44.56	9755	italy_balkan_caucasus	SRB	0	0	0	0	2	2	NA	2	2	2	2	123	0	1.7	6.2	11.9	17	20.6	22.7	22.3	17.9	11.7	5.4	1.4	3.6	5.8	11.2	17.6	22.8	26.7	29.1	28.9	24.1	17	9.4	4.8	-3.5	-2.3	1.2	6.3	11.1	14.5	16.2
Staro-2	9756	21.08	44.3	9756	central_europe	SRB	0	0	0	0	0	0	0	0	0	0	0	119	0.3	2.2	6.3	11.3	16.4	19.6	21.2	20.8	16.6	11.2	5.6	1.8	3.9	6.6	11.7	17.2	22.5	25.7	27.8	27.6	23	16.9	9.9	5.3	-3.3	-2.1	1	5.5	10.4	13.5	14.7
Altai-5	9758	88.4	47.75	9758	asia	CHN	0	0	0	0	0	0	0	0	0	0	0	884	-15.7	-13.5	-6.6	6.7	14	19.4	21.8	19.8	13.6	5.1	-5.7	-13	-9.7	-7.2	-0.6	12.8	20.7	26.3	28.8	27	20.6	10.9	-0.6	-7.7	-21.6	-19.9	-12.6	0.6	7.4	12.6	14.7
Anz-0	9759	49.47	37.47	9759	italy_balkan_caucasus	IRN	0	0	0	0	0	0	0	0	0	0	0	-24	2	2.8	6.3	12.4	16.9	21.6	24.8	24.3	20.8	15.6	10.1	5	5.7	6.3	9.8	16.8	21.3	26.2	29.4	28.8	25	19.7	14.1	8.9	-1.7	-0.8	2.8	7.9	12.5	17.1	20.1
Bik-1	9761	35.7	33.92	9761	central_europe	LBN	2	2	2	2	2	2	2	0	0	0	0	992	7.2	8	10.2	14.4	19	22.6	24.3	24.6	22.4	18.7	13.1	9.1	11.4	12.4	14.9	19.7	25.1	28.7	30.2	30.8	28.7	24.5	18.3	13.4	3.1	3.6	5.4	9	13	16.4	18.4
Etna-2	9762	14.98	37.69	9762	admixed	ITA	0	0	0	0	NA	2	2	0	0	0	0	1660	1.9	1.8	3.4	6.1	11.1	15.4	18.3	18.4	14.9	10.6	6.3	3.1	4.6	4.8	6.9	10.2	15.7	20.3	23.3	23.1	19.1	14.2	9.3	5.7	-0.9	-1.2	-0.1	2.1	6.5	10.5	13.2
Qar-8a	9764	35.84	34.1	9764	admixed	LBN	2	0	0	0	2	2	2	0	0	0	0	1130	5.6	6.3	8.6	13.1	17.7	21.1	23.1	23.4	21.1	17.3	11.8	7.6	9.6	10.6	13.4	18.8	24	27.7	29.7	30.2	27.9	23.4	17.1	12	1.5	1.9	3.7	7.4	11.3	14.5	16.6
Ru4-16	9768	9.16	48.57	9768	central_europe	GER	2	0	0	0	0	2	2	0	0	0	0	402	0	1	4.6	7.8	12.6	15.5	17.7	17.5	13.7	8.9	3.8	1.2	2.9	4.5	8.9	12.7	17.8	20.5	23	23	18.8	13.2	7.3	3.9	-2.9	-2.6	0.3	3	7.5	10.5	12.4
HE-1	9769	8.99	48.55	9769	central_europe	GER	2	2	2	2	2	2	2	0	0	0	0	485	-0.2	0.8	4.3	7.5	12.3	15.3	17.5	17.2	13.5	8.7	3.6	1.1	2.8	4.4	8.6	12.3	17.5	20.3	22.9	22.7	18.6	12.9	7.1	3.8	-3.1	-2.8	0	2.7	7.2	10.2	12.1
KBG2-13	9770	9.01	48.53	9770	central_europe	GER	2	NA	2	2	2	2	2	2	2	2	2	402	0.1	1.2	4.8	8	12.8	15.8	18	17.7	13.8	9	3.9	1.3	3.1	4.8	9.2	13	18.2	21	23.5	23.3	19.1	13.3	7.5	4.1	-2.9	-2.5	0.3	3	7.5	10.5	12.4
Pfn-N2.2-6	9771	9.11	48.56	9771	central_europe	GER	0	0	0	0	2	2	2	0	0	0	0	465	-0.2	0.7	4.3	7.5	12.3	15.2	17.4	17.2	13.4	8.7	3.6	1	2.8	4.2	8.5	12.3	17.4	20.1	22.6	22.5	18.4	12.8	7	3.7	-3.1	-2.8	0.1	2.8	7.3	10.3	12.2
Hof-1	9772	8.85	48.41	9772	central_europe	GER	0	0	0	0	0	0	0	2	0	0	0	458	-0.3	0.6	4.2	7.4	12.3	15.2	17.5	17.2	13.4	8.6	3.5	1	2.8	4.3	8.8	12.6	17.8	20.6	23.3	23.3	19.1	13.2	7.2	3.8	-3.3	-3.1	-0.4	2.3	6.8	9.9	11.7
Alt-1	9774	9.22	48.59	9774	central_europe	GER	0	0	0	0	2	2	2	0	0	0	0	373	0.1	1.1	4.8	8	12.8	15.7	17.9	17.6	13.8	9.1	4	1.3	3.1	4.7	9.2	13	18.1	20.9	23.4	23.3	19.1	13.4	7.5	4	-2.9	-2.5	0.4	3.1	7.5	10.5	12.4
Berg-1	9775	8.79	48.41	9775	central_europe	GER	0	0	0	0	0	2	2	0	0	0	0	522	-0.4	0.4	3.8	7	11.9	14.9	17.2	16.9	13.1	8.4	3.4	0.8	2.6	4.1	8.3	12	17.2	20.1	22.9	22.8	18.6	12.9	6.9	3.6	-3.5	-3.2	-0.6	2	6.6	9.6	11.5
Fell3-7	9776	8.79	48.43	9776	central_europe	GER	2	2	2	2	2	2	2	2	2	2	2	523	-0.4	0.4	3.8	7	11.9	14.9	17.2	16.9	13.2	8.4	3.4	0.8	2.6	4.1	8.2	12	17.2	20.1	22.8	22.8	18.6	12.8	6.9	3.6	-3.4	-3.2	-0.6	2.1	6.6	9.7	11.5
Bach-7	9778	8.84	48.41	9778	central_europe	GER	2	2	2	2	2	2	2	0	0	0	0	472	-0.3	0.6	4.1	7.3	12.2	15.1	17.4	17.1	13.4	8.6	3.5	1	2.8	4.3	8.6	12.4	17.6	20.5	23.2	23.2	19	13.1	7.1	3.7	-3.4	-3.1	-0.4	2.2	6.7	9.8	11.6
Bai-10	9779	8.78	48.5	9779	central_europe	GER	2	2	2	2	2	2	2	0	0	0	0	481	-0.2	0.7	4.1	7.2	12.1	15	17.4	17.2	13.4	8.6	3.5	1	2.8	4.4	8.7	12.4	17.7	20.5	23.3	23.5	19.1	13.2	7.2	3.8	-3.3	-3.1	-0.5	2.1	6.5	9.6	11.5
Kus2-2	9781	9.11	48.52	9781	central_europe	GER	0	0	0	0	0	0	0	0	0	0	0	425	-0.1	0.9	4.5	7.8	12.7	15.6	17.8	17.5	13.6	8.8	3.7	1	2.8	4.5	9	12.8	18	20.8	23.4	23.2	18.9	13.1	7.3	3.8	-3.1	-2.8	0.1	2.8	7.3	10.4	12.3
Lu3-30	9782	9.09	48.53	9782	central_europe	GER	0	0	0	0	2	2	2	0	0	0	0	342	0.2	1.3	5	8.3	13.1	16	18.2	17.9	14	9.2	4.1	1.4	3.1	4.9	9.5	13.4	18.6	21.4	23.9	23.6	19.4	13.5	7.6	4.1	-2.7	-2.4	0.5	3.2	7.6	10.7	12.6
Tu-PK-7	9783	9.05	48.52	9783	admixed	GER	2	2	2	2	2	2	2	0	0	0	0	335	0.3	1.4	5.1	8.4	13.3	16.2	18.4	18	14.1	9.2	4.2	1.5	3.3	5.1	9.6	13.5	18.8	21.6	24.1	23.7	19.5	13.6	7.7	4.2	-2.7	-2.3	0.6	3.3	7.7	10.8	12.7
Erg2-6	9784	8.8	48.5	9784	central_europe	GER	2	0	0	0	0	2	2	0	0	0	0	472	-0.2	0.7	4.1	7.3	12.2	15.1	17.5	17.3	13.4	8.6	3.6	1	2.8	4.4	8.7	12.5	17.7	20.5	23.4	23.5	19.2	13.2	7.2	3.8	-3.3	-3.1	-0.4	2.1	6.6	9.7	11.6
Ha-HBT1-2	9785	9.02	48.54	9785	central_europe	GER	2	2	2	2	2	2	2	0	0	0	0	410	0.1	1.1	4.7	7.9	12.8	15.7	17.9	17.6	13.8	9	3.9	1.3	3.1	4.8	9.1	12.9	18.1	20.9	23.4	23.2	19	13.2	7.4	4.1	-2.9	-2.5	0.3	3	7.5	10.5	12.5
Ha-P-13	9786	9.01	48.54	9786	central_europe	GER	2	2	2	2	2	2	2	2	2	2	2	438	0	1	4.6	7.8	12.6	15.6	17.8	17.5	13.7	8.9	3.8	1.2	3	4.6	8.9	12.7	17.9	20.7	23.2	23	18.8	13.1	7.3	4	-3	-2.6	0.2	2.9	7.4	10.4	12.4
HI-4	9787	9	48.5	9787	central_europe	GER	0	0	0	0	0	0	0	0	0	0	0	326	0.2	1.4	5	8.3	13.1	16	18.2	17.8	14	9.2	4.1	1.5	3.2	5	9.5	13.4	18.6	21.4	23.8	23.6	19.4	13.6	7.6	4.2	-2.7	-2.3	0.5	3.1	7.6	10.7	12.5
Obh-13	9789	8.96	48.39	9789	central_europe	GER	0	0	0	0	0	0	0	0	0	0	0	514	-0.6	0.3	3.9	7.2	12.1	15.1	17.3	16.9	13.1	8.4	3.2	0.7	2.6	4	8.4	12.2	17.5	20.4	23	22.7	18.5	12.7	6.7	3.5	-3.7	-3.3	-0.6	2.1	6.7	9.7	11.6
Gn2-3	9790	9.18	48.58	9790	central_europe	GER	0	0	0	0	2	2	2	2	2	2	2	415	0	0.9	4.6	7.8	12.6	15.5	17.7	17.5	13.6	8.9	3.8	1.1	2.9	4.5	8.9	12.6	17.8	20.6	23	23	18.8	13.2	7.3	3.9	-3	-2.6	0.2	2.9	7.4	10.4	12.3
Haes-1	9791	9.2	48.6	9791	central_europe	GER	2	0	0	0	0	2	2	0	0	0	0	414	0	1	4.6	7.8	12.6	15.5	17.7	17.5	13.6	8.9	3.8	1.1	2.9	4.5	8.9	12.6	17.7	20.5	23	23	18.8	13.2	7.3	3.9	-3	-2.6	0.3	2.9	7.4	10.4	12.4
Lu4-2	9792	9.09	48.54	9792	central_europe	GER	0	0	0	0	2	2	2	0	0	0	0	412	0	1	4.6	7.9	12.8	15.7	17.9	17.6	13.7	8.9	3.8	1.2	2.9	4.6	9	12.9	18.1	20.9	23.4	23.2	19	13.2	7.3	3.9	-2.9	-2.6	0.3	2.9	7.4	10.5	12.4
Tu-B1-2	9794	9.08	48.52	9794	central_europe	GER	0	0	0	0	0	0	0	0	0	0	0	334	0.2	1.3	5	8.3	13.2	16.1	18.3	17.9	14	9.2	4.1	1.4	3.2	5	9.5	13.5	18.7	21.5	24	23.7	19.4	13.6	7.6	4.1	-2.7	-2.4	0.5	3.2	7.6	10.7	12.6
Wank-2	9795	9.11	48.5	9795	central_europe	GER	2	2	2	2	2	2	2	0	0	0	0	403	-0.1	0.9	4.6	7.9	12.7	15.6	17.8	17.5	13.7	8.9	3.7	1.1	2.9	4.6	9.1	12.9	18.1	20.9	23.5	23.2	19	13.2	7.3	3.8	-3.1	-2.8	0.1	2.8	7.3	10.4	12.2
Hart-2	9799	8.85	48.39	9799	central_europe	GER	2	2	2	2	2	2	2	0	0	0	0	465	-0.3	0.6	4.1	7.4	12.2	15.2	17.5	17.2	13.4	8.6	3.5	1	2.8	4.3	8.8	12.6	17.8	20.6	23.3	23.3	19.1	13.2	7.1	3.8	-3.4	-3.2	-0.5	2.2	6.7	9.8	11.6
Kus3-1	9802	9.11	48.51	9802	central_europe	GER	2	2	2	2	2	2	2	0	0	0	0	420	-0.1	0.9	4.5	7.8	12.7	15.6	17.8	17.5	13.6	8.8	3.7	1	2.8	4.5	9	12.8	18	20.8	23.4	23.2	19	13.1	7.3	3.8	-3.1	-2.8	0.1	2.8	7.3	10.4	12.3
Muh-2	9803	8.76	48.42	9803	central_europe	GER	0	0	0	0	0	0	0	0	0	0	0	414	-0.1	0.8	4.4	7.6	12.4	15.4	17.7	17.3	13.5	8.8	3.8	1.2	2.9	4.6	9	12.8	18	20.9	23.6	23.4	19.3	13.4	7.4	3.9	-3.1	-2.9	-0.2	2.4	6.9	10	11.8
Obe1-15	9804	8.87	48.45	9804	central_europe	GER	0	0	0	0	0	2	2	0	0	0	0	463	-0.2	0.7	4.2	7.4	12.3	15.2	17.5	17.2	13.4	8.6	3.6	1.1	2.8	4.3	8.6	12.4	17.6	20.5	23.2	23.1	18.9	13	7.1	3.7	-3.2	-2.9	-0.2	2.4	6.9	10	11.8
Ru-2	9806	9.16	48.56	9806	central_europe	GER	0	0	0	0	2	2	2	2	NA	2	2	360	0.1	1.1	4.8	8.1	12.9	15.8	17.9	17.7	13.8	9.1	4	1.3	3.1	4.7	9.3	13.1	18.1	20.9	23.4	23.3	19.1	13.4	7.5	4	-2.8	-2.5	0.4	3.1	7.6	10.6	12.5
Schl-7	9807	9.22	48.6	9807	central_europe	GER	2	2	2	2	2	2	2	0	0	0	0	373	0.1	1.1	4.8	8	12.8	15.7	17.9	17.6	13.8	9.1	4	1.3	3.1	4.7	9.2	12.9	18.1	20.8	23.3	23.3	19	13.4	7.5	4	-2.9	-2.5	0.4	3.1	7.5	10.5	12.5
Tu-KS-7	9810	9.07	48.53	9810	central_europe	GER	0	0	0	0	0	0	0	0	0	0	0	345	0.3	1.3	5	8.3	13.2	16.1	18.3	17.9	14	9.2	4.1	1.4	3.2	5	9.5	13.4	18.7	21.5	24	23.7	19.4	13.5	7.6	4.2	-2.7	-2.3	0.5	3.2	7.7	10.7	12.6
Tu-W1	9812	9.03	48.52	9812	central_europe	GER	0	0	0	0	0	0	0	0	0	0	0	339	0.3	1.4	5.1	8.3	13.2	16.1	18.3	17.9	14.1	9.2	4.2	1.5	3.3	5.1	9.6	13.4	18.7	21.5	24	23.6	19.4	13.6	7.7	4.2	-2.7	-2.3	0.6	3.2	7.7	10.7	12.6
BI-4	9813	8.77	48.4	9813	central_europe	GER	0	0	0	0	0	0	0	0	0	0	0	512	-0.4	0.4	3.9	7.1	12	14.9	17.3	16.9	13.2	8.5	3.4	0.9	2.6	4.1	8.4	12.1	17.4	20.3	23	22.9	18.7	13	7	3.6	-3.5	-3.3	-0.6	2	6.6	9.6	11.5
Fell1-10	9814	8.79	48.42	9814	central_europe	GER	0	0	0	0	0	0	0	0	0	0	0	523	-0.4	0.4	3.8	7	11.9	14.9	17.2	16.9	13.1	8.4	3.4	0.8	2.6	4.1	8.2	12	17.2	20.1	22.9	22.8	18.6	12.8	6.9	3.6	-3.5	-3.2	-0.6	2.1	6.6	9.6	11.5
Tu-WH	9816	9.06	48.55	9816	central_europe	GER	NA	NA	NA	0	NA	0	0	0	0	0	0	464	-0.1	0.9	4.4	7.7	12.5	15.5	17.7	17.4	13.5	8.8	3.7	1.1	2.9	4.4	8.7	12.5	17.8	20.6	23.1	22.8	18.6	12.9	7.1	3.8	-3	-2.7	0.1	2.8	7.3	10.4	12.3
IP-Ace-0	9817	-6.6	39.84	9817	spain	ESP	2	2	2	2	2	2	2	2	NA	NA	NA	326	8.2	9.6	12	13.5	17	21.9	25.3	25.1	21.9	16.5	11.9	9.1	12.1	13.9	17.1	18.7	22.6	28.2	32.2	31.9	28	21.5	16.1	12.7	4.3	5.3	6.8	8.2	11.3	15.5	18.3
IP-Amu-0	9819	-3.03	42.35	9819	spain	ESP	2	2	2	2	2	2	2	0	0	0	0	972	2.7	4.1	6	7.6	11.2	15	18.2	18.2	15.3	10.8	6.1	3.7	6.4	8.4	11.3	12.7	16.7	21.2	25.1	25.1	21.7	15.7	10.4	7.1	-1	-0.3	0.8	2.5	5.8	8.9	11.2
IP-Aru-0	9821	2.49	41.81	9821	spain	ESP	2	2	2	2	2	2	2	2	2	NA	2	477	5.8	6.7	8.7	10.3	14	17.7	21	21.1	18	13.8	9.3	6.9	10.3	11.2	13.4	15	18.5	22.3	26.1	26	22.6	18.1	13.5	11.2	1.4	2.2	4	5.7	9.5	13.1	15.9
IP-Bes-5	9824	-4.91	42.91	9824	admixed	ESP	0	0	0	0	0	0	0	0	0	0	0	1418	0.5	1.6	4	5.5	9	13.2	16.4	16.3	13.4	8.6	4.3	1.8	3.5	5	8.3	10.1	13.9	18.6	22.4	22.2	18.6	12.5	7.7	4.7	-2.5	-1.8	-0.4	0.9	4.1	7.8	10.3
IP-Bor-0	9826	-6.71	42.49	9826	western_europe	ESP	2	0	0	0	0	0	0	0	0	0	0	626	4.3	6.2	8.6	10.4	13.5	17.7	20.6	20.2	17.2	12.4	8.1	5.2	7.9	10.6	14	15.6	19	23.9	27.6	27.2	23.6	17.3	12.1	8.6	0.7	1.8	3.2	5.1	8	11.5	13.7
IP-Bus-0	9830	-3.28	36.97	9830	admixed	ESP	0	0	0	0	2	2	2	0	0	0	0	1442	3.1	4	6.4	8.8	12.5	17.3	21.6	21.4	17.1	11.6	7.1	4.2	8	9.3	12.6	14.8	19.1	24.8	30.1	29.8	24.4	17.8	12.3	9	-1.9	-1.3	0.2	2.8	6	9.9	13.1
IP-Cas-0	9831	-3.39	38.54	9831	admixed	ESP	2	0	0	0	2	2	2	2	0	0	0	813	5.3	6.9	9.7	11.7	16.1	21.5	25.8	25.3	20.8	14.4	9.2	6.2	10.4	12.7	16.5	18.4	23.2	29.5	34.8	34.2	28.9	21.1	14.7	11.1	0.1	1.1	2.9	5.1	9	13.5	16.8
IP-Cat-0	9832	-3.69	40.54	9832	relict	ESP	2	0	0	0	2	2	2	2	0	0	0	715	5.3	6.9	9.5	11.4	15.2	20.2	24.1	23.7	19.8	14	9	6	9.7	11.9	15.3	17	21.2	26.9	31.4	31	26.5	19.3	13.7	10.1	0.8	1.9	3.7	5.8	9.1	13.5	16.7
IP-Cha-0	9833	-4.21	40.38	9833	spain	ESP	2	2	2	2	2	2	2	2	2	2	2	688	5.6	7.3	9.7	11.5	15.4	20.5	24.3	23.9	20	14.2	9.3	6.4	9.8	12	15.2	17	21.3	27.1	31.5	31.1	26.7	19.4	13.9	10.3	1.3	2.5	4.2	6.1	9.4	14	17.1
IP-Cho-0	9834	-3.9	40.51	9834	spain	ESP	2	2	2	2	2	2	2	2	2	NA	NA	731	5.4	7	9.5	11.3	15.2	20.3	24.1	23.8	19.8	14	9	6.1	9.7	11.9	15.1	16.8	21.1	26.9	31.2	30.9	26.4	19.2	13.6	10	1.1	2.1	3.9	5.8	9.2	13.7	16.9
IP-Cir-0	9835	-6.57	40.61	9835	admixed	ESP	2	2	2	2	2	2	2	2	0	0	0	635	6	7.2	9.3	10.6	13.9	18.3	21.7	21.5	18.8	13.8	9.6	7.1	9.8	11.4	14.3	15.5	19.1	24.4	28.4	28.3	24.8	18.6	13.7	10.6	2.2	3	4.3	5.7	8.7	12.3	15
IP-Cod-0	9836	-1.32	41.25	9836	spain	ESP	0	0	0	0	0	0	NA	0	0	0	0	1000	3.1	4.5	6.8	8.6	12.7	17	20.7	20.5	16.9	11.7	6.7	4.1	8	10	13.2	14.7	19.1	24.3	29.2	29	24.5	17.9	12	8.7	-1.7	-0.9	0.4	2.6	6.4	9.8	12.2
IP-Con-0	9837	-5.6	37.94	9837	relict	ESP	2	2	2	2	2	2	2	2	2	NA	NA	746	6.4	7.5	9.9	11.7	15.1	19.8	23.7	23.4	20.3	14.8	10.3	7.4	11	12.5	15.8	17.3	21.1	26.8	31.7	31.2	27	20.2	15.1	11.7	1.8	2.6	4	6.2	9.1	12.8	15.7
IP-Coy-0	9839	-4.27	40.44	9839	admixed	ESP	2	0	0	0	2	2	2	2	0	0	0	962	4.2	5.6	7.9	9.7	13.5	18.6	22.5	22.2	18.3	12.5	7.8	5	7.9	9.8	12.7	14.4	18.7	24.3	28.8	28.5	24.1	16.9	11.8	8.5	0.5	1.4	3.1	5	8.3	13	16.2
IP-Dar-0	9840	-1.43	41.13	9840	spain	ESP	0	0	0	0	0	0	0	0	NA	NA	NA	883	3.8	5.4	7.7	9.6	13.7	18.1	21.7	21.5	17.7	12.4	7.4	4.7	9	11.3	14.5	16	20.3	25.6	30.3	30.1	25.6	19	13.1	9.6	-1.4	-0.5	0.9	3.2	7.1	10.6	13
IP-Ees-0	9841	-4.15	40.59	9841	spain	ESP	2	2	2	2	2	2	2	2	NA	NA	NA	1005	3.5	4.8	7.3	9.2	12.8	17.8	21.5	21.4	17.5	11.9	7.2	4.3	7.2	9	12.1	13.9	18	23.2	27.5	27.5	23.2	16.1	11.1	7.7	-0.1	0.6	2.5	4.5	7.7	12.3	15.6
IP-Elp-0	9843	-3.92	40.53	9843	spain	ESP	0	0	0	0	0	0	0	0	0	0	0	663	5.6	7.3	9.8	11.6	15.4	20.5	24.2	23.9	20	14.3	9.3	6.4	10	12.2	15.4	17.2	21.4	27.1	31.4	31.1	26.7	19.6	13.9	10.3	1.3	2.3	4.1	6.1	9.4	13.9	17
IP-Esn-2	9844	0.19	42.27	9844	spain	ESP	0	0	0	0	0	0	0	0	0	0	0	520	4.9	7.2	9.3	11.2	14.7	19.1	22.9	23.6	20.1	14.9	10	6.4	8.3	11.4	14.5	16.6	20.3	25.3	29.6	30.2	25.9	19.5	13.8	9.8	1.6	3	4.2	5.9	9.1	12.9	16.1
IP-Evs-0	9845	-3.96	40.48	9845	spain	ESP	2	2	NA	2	NA	2	2	2	2	2	2	633	5.7	7.4	9.9	11.8	15.6	20.7	24.5	24.1	20.2	14.5	9.4	6.5	10.1	12.4	15.7	17.4	21.7	27.4	31.8	31.5	27.1	19.9	14.2	10.5	1.3	2.4	4.2	6.2	9.6	14	17.1
IP-Ezc-2	9846	-3.02	42.31	9846	spain	ESP	0	0	0	0	0	0	0	0	0	0	0	881	2.9	4.3	6.4	8.1	11.7	15.5	18.5	18.6	15.7	11.2	6.4	3.9	6.6	8.7	11.7	13.2	17.2	21.7	25.5	25.5	22.1	16.2	10.7	7.4	-0.8	-0.1	1.1	2.9	6.1	9.3	11.4
IP-Fel-2	9847	-5.7	43.31	9847	western_europe	ESP	0	0	0	0	0	0	0	2	2	NA	NA	210	7.5	8.6	10.2	11.2	13.9	16.9	19	19.2	17.6	14.1	10.5	8.3	11.3	12.7	14.8	15.6	18.2	21.2	23.3	23.4	22.1	18.3	14.4	11.8	3.7	4.5	5.7	6.8	9.6	12.6	14.8
IP-Glo-1	9848	-5.77	40.11	9848	spain	ESP	2	2	2	2	2	2	2	2	2	NA	2	641	5.9	7.3	9.6	11.2	14.5	18.9	22.3	22.1	19.1	14	9.6	6.9	10	12	15.1	16.4	19.7	24.5	28.6	28.5	24.8	18.8	14	10.8	1.7	2.7	4.2	5.9	9.3	13.3	16
IP-Gud-3	9849	-4.11	40.65	9849	admixed	ESP	2	2	2	2	2	2	2	0	0	0	0	1044	3.4	4.4	6.9	8.9	12.5	17.4	21.2	21.1	17.1	11.6	6.9	4.1	6.9	8.4	11.5	13.4	17.6	22.7	26.9	27	22.6	15.6	10.6	7.3	-0.2	0.4	2.3	4.5	7.5	12	15.4
IP-Hec-0	9850	-0.7	42.86	9850	spain	ESP	0	0	0	0	0	0	0	0	0	0	0	1426	-0.1	0.8	2.9	4.7	8.6	12.4	15.9	16.3	13.1	8.6	3.9	1.3	3.2	4.5	7.4	9.4	13.9	18.2	22.6	23	19.1	13.1	7.6	4.6	-3.4	-2.8	-1.7	0	3.3	6.5	9.2
IP-Ini-0	9852	-3.75	40.46	9852	spain	ESP	2	0	0	0	0	2	2	0	0	0	0	609	5.9	7.6	10.2	12.1	15.8	20.9	24.6	24.2	20.3	14.6	9.6	6.6	10.2	12.4	15.9	17.5	21.7	27.4	31.8	31.3	26.9	19.9	14.2	10.6	1.5	2.7	4.5	6.6	10	14.3	17.4
IP-Laf-1	9854	-5.88	43.36	9854	western_europe	ESP	0	0	0	0	0	0	0	2	2	2	2	215	7.7	8.7	10.2	11	13.8	16.8	19.1	19.3	17.6	14.1	10.6	8.5	11.6	12.9	14.8	15.5	18.3	21.2	23.6	23.8	22.3	18.4	14.6	12.2	3.8	4.5	5.6	6.6	9.3	12.4	14.5
IP-Lam-0	9855	-3.89	40.57	9855	spain	ESP	2	2	2	2	2	2	2	2	2	2	2	726	5.3	6.9	9.4	11.3	15	20.1	23.8	23.5	19.6	13.9	8.9	6	9.5	11.6	14.9	16.7	20.9	26.5	30.8	30.4	26	18.9	13.4	9.8	1.1	2.1	3.8	5.9	9.1	13.6	16.9
IP-Mat-0	9864	2.69	41.76	9864	spain	ESP	NA	0	0	0	0	0	0	0	0	0	0	87	7.4	8.6	10.7	12.3	16	19.7	22.9	23	20	15.7	11	8.3	12.6	13.9	16.1	17.7	21.2	24.9	28.5	28.4	25.2	20.7	16	13.3	2.2	3.3	5.2	7	10.9	14.6	17.3
IP-Mie-1	9867	-3.22	40.94	9867	spain	ESP	2	2	2	2	2	2	2	2	2	2	2	990	3.3	4.5	6.9	8.9	12.6	17.5	21.4	21.2	17.3	11.7	6.9	4.2	7.4	9.2	12.3	14.1	18.3	24	28.5	28.2	23.7	16.6	11.4	8	-0.9	-0.2	1.5	3.7	6.9	11.1	14.3
IP-Moe-0	9868	2.37	41.78	9868	spain	ESP	2	2	2	2	2	2	2	2	2	2	2	741	4.6	5.4	7.4	9.1	12.8	16.7	20.1	20.2	17	12.7	8.1	5.7	8.9	9.7	12	13.6	17.4	21.4	25.4	25.2	21.6	16.8	12.2	9.8	0.4	1.1	2.8	4.5	8.3	11.9	14.8
IP-Nac-0	9871	-3.99	40.75	9871	relict	ESP	2	2	2	2	2	2	2	2	0	0	0	1385	1.3	2.1	4.5	6.4	10.1	15.1	19	19	15.1	9.5	5	2.4	4.5	5.8	8.7	10.6	14.9	20.2	24.5	24.5	20.3	13.2	8.4	5.3	-1.9	-1.5	0.4	2.2	5.3	10	13.6
IP-Ndc-0	9873	-5.45	37.94	9873	spain	ESP	2	0	0	0	0	2	2	0	0	0	0	414	8.1	9.3	11.7	13.5	16.9	21.5	25.2	24.9	21.9	16.6	12	9	13.1	14.7	17.9	19.4	23.3	28.8	33.6	33.1	29.1	22.4	17.2	13.6	3.1	4	5.4	7.6	10.5	14.1	16.9
IP-Pad-0	9876	0.99	41.34	9876	spain	ESP	0	0	0	0	0	0	0	0	0	0	0	965	3.1	4.5	6.5	8.4	12.2	16.5	20.1	20.5	16.9	11.9	7.1	4.2	7.2	9.1	11.8	13.8	17.7	22.7	27	27.1	22.8	16.9	11.4	8.2	-1.1	-0.2	1.2	3.1	6.6	10.3	13.2
IP-Pdl-0	9877	-5.6	43.02	9877	admixed	ESP	2	2	2	2	2	2	NA	2	2	2	2	1444	0.3	1	3.4	4.8	8.4	12.9	16	16	13.1	8.3	3.9	1.5	3	3.9	7.2	9	13	18.3	21.9	21.9	18.3	12.1	6.8	4.2	-2.5	-2	-0.5	0.7	3.9	7.6	10.1
IP-Pee-0	9878	-3.62	40.78	9878	spain	ESP	2	2	2	2	2	2	2	2	2	2	2	866	3.9	5.4	8	10.1	13.7	18.7	22.7	22.5	18.5	12.7	7.7	4.8	8.2	10.3	13.7	15.6	19.7	25.5	30.1	29.8	25.3	17.9	12.3	8.7	-0.3	0.5	2.3	4.5	7.6	11.9	15.2
IP-Per-0	9879	-1.12	37.6	9879	relict	ESP	2	2	2	2	2	2	2	2	2	2	2	367	9.2	10.4	12.1	14.1	17.7	21.8	25.1	25.5	22.4	17.5	13.1	10	14.6	16	17.9	20	23.6	28.1	31.7	31.8	28.5	23.1	18.4	15.2	3.9	4.8	6.3	8.3	11.8	15.6	18.5
IP-Pib-1	9880	-3.44	42.72	9880	spain	ESP	2	2	2	2	2	2	2	2	2	2	2	647	4.7	6	7.9	9.4	13	16.6	19.5	19.5	16.8	12.5	8.1	5.6	8.4	10.5	13.1	14.6	18.6	22.7	26.2	26.1	23	17.6	12.4	9.1	1	1.6	2.7	4.1	7.4	10.5	12.8
IP-Pie-0	9881	-5.32	40.46	9881	admixed	ESP	2	0	0	0	2	2	2	2	0	0	0	1076	2.7	4.2	6.5	8.3	11.8	16.4	20.1	19.8	16.5	11.1	6.5	3.7	6.3	8.5	11.6	13.3	17.2	22.4	27.2	26.9	22.8	16	10.8	7.3	-1	0	1.4	3.2	6.5	10.5	13
IP-Prd-0	9885	-3.68	41.14	9885	spain	ESP	2	0	0	0	2	2	2	2	0	0	0	1147	1.9	3.1	5.6	7.8	11.3	16.1	19.8	19.7	15.9	10.5	5.7	2.9	5.4	7.2	10.6	12.8	16.9	22.1	26.4	26.2	21.9	14.8	9.6	6	-1.5	-1	0.7	2.9	5.8	10	13.2
IP-Pru-0	9886	1.73	42.38	9886	spain	ESP	0	0	0	0	0	0	0	0	0	0	0	1135	1.5	2.6	4.6	6.4	10.3	14.2	17.7	18	14.6	10	5.3	2.7	6	7.4	10	11.9	15.8	19.9	24.1	24.1	20.4	15.1	10	7.2	-3	-2.1	-0.8	0.9	4.9	8.5	11.4
IP-Rib-1	9890	-5.07	43.16	9890	admixed	ESP	2	NA	NA	NA	2	2	2	0	0	0	0	824	3.8	4.9	7	8.4	11.5	15.2	17.6	17.6	15.4	11.3	7.3	4.9	7.1	8.4	11.4	12.8	16	20	22.7	22.5	20	15.1	10.7	8.1	0.5	1.3	2.7	3.9	7	10.4	12.5
IP-Sal-0	9891	2.92	41.93	9891	spain	ESP	0	0	0	0	0	0	0	0	0	0	0	290	6.8	7.6	9.5	11.2	14.9	18.7	21.9	21.9	18.9	14.7	10.1	7.7	11.5	12.3	14.3	15.9	19.6	23.4	27.1	26.9	23.6	19.1	14.6	12.3	2.1	2.9	4.7	6.5	10.2	14	16.6
IP-Sam-0	9892	-6.96	42.68	9892	admixed	ESP	2	2	2	2	2	2	2	2	2	NA	2	865	3.6	4.9	7.2	8.6	11.7	15.6	18.4	18.4	15.8	11.2	7.1	4.6	7.2	9.2	12.3	13.7	17	21.6	24.8	25	21.8	15.9	11	8.1	0	0.7	2	3.5	6.3	9.7	12.1
IP-Sfb-6	9895	2.57	41.78	9895	spain	ESP	2	2	2	2	2	2	2	2	2	2	2	230	7	8	10	11.6	15.3	19	22.2	22.3	19.3	15	10.4	7.9	11.9	12.9	15.1	16.6	20.1	23.9	27.6	27.5	24.2	19.7	15.1	12.7	2	3	4.8	6.6	10.4	14.1	16.8
IP-Smt-1	9897	-5.63	40.95	9897	admixed	ESP	2	2	2	2	2	2	2	2	NA	NA	2	795	4.2	6.1	8.3	10.1	13.8	18.3	21.6	21.2	18	12.7	8	5.2	8.2	11	14.2	15.8	19.8	25.3	29.7	29.2	25.1	18.4	12.8	9	0.2	1.2	2.4	4.5	7.8	11.3	13.6
IP-Som-0	9898	-3.58	41.14	9898	spain	ESP	2	0	0	0	2	2	2	2	2	2	2	1452	0.9	1.8	4	5.9	9.6	14.4	18.4	18.3	14.6	9	4.4	1.9	4.4	5.7	8.8	10.7	14.8	20.2	24.7	24.7	20.3	13.3	8.2	5.1	-2.6	-2.1	-0.7	1.1	4.3	8.6	12
IP-Tri-0	9900	-6.01	37.38	9900	spain	ESP	2	2	2	2	2	2	2	2	0	0	0	10	11	12.5	14.8	16.5	19.8	23.8	27.2	27	24.3	19.5	14.9	11.9	15.7	17.5	20.7	22.2	25.8	30.3	34.4	34	30.6	25	19.9	16.4	6.2	7.4	8.9	10.7	13.8	17.4	20
IP-Urd-1	9901	-2.98	42.27	9901	spain	ESP	2	0	0	0	0	2	2	0	0	0	0	1318	0.5	1.5	3.7	5.4	9.2	13.3	16.6	16.7	13.6	8.8	4.2	1.7	3.8	5.4	8.6	10.3	14.6	19.4	23.6	23.6	19.8	13.5	8	4.8	-2.8	-2.3	-1.1	0.6	3.8	7.2	9.6
IP-Val-0	9903	-3.1	42.31	9903	spain	ESP	2	2	2	2	2	2	2	0	0	0	0	1176	1.6	2.8	4.8	6.5	10.2	14.1	17.3	17.4	14.4	9.7	5.1	2.7	5	6.9	9.8	11.4	15.5	20.2	24.3	24.2	20.6	14.4	9.1	5.9	-1.9	-1.3	-0.1	1.5	4.8	8	10.4
IP-Vas-0	9904	-3.31	40.95	9904	spain	ESP	NA	NA	2	2	2	2	2	0	0	0	0	860	3.9	5.3	7.7	9.8	13.5	18.4	22.3	22.1	18.2	12.4	7.6	4.7	8.3	10.3	13.6	15.4	19.7	25.3	29.9	29.5	24.9	17.7	12.3	8.7	-0.6	0.2	1.9	4.2	7.4	11.5	14.8
IP-Mah-6	9906	4.25	40	9906	admixed	ESP	0	0	0	0	0	0	0	0	0	0	0	15	11	11	12.1	13.8	17.2	21.1	24.2	24.9	22.4	18.8	14.6	12.2	14.2	14.4	15.6	17.4	21	25	28.2	28.7	26.1	22.2	17.9	15.3	7.7	7.6	8.6	10.2	13.5	17.3	20.3
ESP-1-11	9908	3.47	50.72	9908	western_europe	FRA	0	0	0	0	0	0	0	0	0	0	0	16	3.4	3.7	6.5	8.9	13.2	15.7	17.9	17.9	14.9	10.9	6.6	4.4	5.8	6.6	10.1	13.3	17.9	20.3	22.7	23.2	19.3	14.6	9.4	6.6	1	0.8	2.9	4.6	8.5	11.1	13
GEN-8	9909	3.3	50.59	9909	western_europe	FRA	0	0	0	0	0	0	NA	0	0	0	0	63	3.2	3.5	6.2	8.6	12.8	15.3	17.6	17.6	14.6	10.7	6.3	4.2	5.5	6.4	9.7	12.9	17.4	20	22.4	22.8	19	14.4	9.1	6.5	0.8	0.7	2.7	4.3	8.2	10.7	12.7
BRI-2	9910	3.52	50.68	9910	western_europe	FRA	0	0	0	0	0	0	0	0	NA	0	0	48	3.2	3.5	6.3	8.7	13	15.6	17.7	17.7	14.7	10.8	6.4	4.2	5.5	6.4	9.9	13.1	17.7	20.2	22.5	22.9	19.1	14.4	9.2	6.5	0.9	0.7	2.8	4.4	8.3	11	12.8
Mar-4-16	9915	3.94	47.45	9915	central_europe	FRA	0	0	0	0	0	0	0	0	0	NA	0	355	1.9	2.3	6	7.9	12.2	15.3	18.1	17.8	14.4	10.6	5.4	3	4.6	5.7	10.2	12.5	17	20.2	23.3	23	19.1	14.4	8.4	5.6	-0.7	-1.1	1.9	3.3	7.4	10.4	13
SAUL-24	9918	5.21	47.43	9918	western_europe	FRA	0	0	0	0	0	0	0	0	0	0	0	244	2	3.2	6.5	9.2	13.6	16.7	19.4	19.3	15.6	10.9	5.4	2.9	4.6	6.6	10.7	13.9	18.4	21.6	24.8	24.8	20.7	14.8	8.5	5.4	-0.7	-0.2	2.3	4.6	8.8	11.8	14
DIR-9	9920	4.32	48.54	9920	germany	FRA	2	0	0	0	0	0	0	0	0	0	0	133	2.9	3.5	6.7	9.2	13.5	16.4	19	18.8	15.1	11.2	6.2	3.9	5.8	7.4	11.3	14.5	19.1	22.1	25.3	25.3	20.8	15.8	9.6	6.7	-0.1	-0.3	2.1	3.8	7.8	10.8	12.8
PLY-20	9924	4.24	48.59	9924	admixed	FRA	0	0	0	0	NA	0	0	0	0	0	0	106	2.9	3.6	6.8	9.3	13.6	16.6	19.2	18.9	15.2	11.2	6.2	4	5.9	7.5	11.5	14.8	19.3	22.3	25.6	25.6	21.1	15.9	9.8	6.9	-0.1	-0.3	2.1	3.9	7.9	10.8	12.8
TRE-1	9926	4.1	48.86	9926	western_europe	FRA	0	0	0	0	NA	0	0	0	0	0	0	113	2.9	3.4	6.6	9	13.3	16.3	18.7	18.6	14.9	10.9	6.1	3.9	5.8	7.2	11.2	14.4	19	22	25	25.1	20.7	15.5	9.5	6.8	0	-0.3	1.9	3.6	7.6	10.6	12.4
ARR-17	9927	3.69	44.05	9927	western_europe	FRA	2	2	2	2	2	2	NA	0	0	0	0	317	5.3	6.2	8.4	10.6	14.6	18.1	21.1	20.9	17.6	13.3	8.4	6.1	8.8	10.1	12.8	15.1	19	22.8	26.2	25.9	22.3	17.3	12	9.5	1.7	2.3	4.1	6.2	10.1	13.3	16
LEC-25	9930	4.14	43.91	9930	central_europe	FRA	0	0	0	0	0	NA	0	0	0	0	0	243	5.7	6.7	9.2	11.4	15.5	19.2	22.5	22.1	18.5	14	9	6.5	9.6	10.9	13.7	16.1	20.3	24.5	28.1	27.6	23.6	18.2	12.9	10.2	1.8	2.6	4.6	6.7	10.7	14	16.9
VED-10	9933	3.89	43.74	9933	admixed	FRA	2	2	2	2	2	2	2	2	2	2	2	129	6.5	7.5	9.9	12.2	16.1	19.9	23	22.7	19.1	14.8	9.9	7.3	10.5	11.7	14.5	16.8	20.8	25	28.4	27.9	24.1	19.1	13.9	11.1	2.5	3.4	5.3	7.5	11.4	14.8	17.6
BAU-15	9935	2.93	50.6	9935	western_europe	FRA	0	0	0	0	0	0	0	0	0	0	0	27	3.4	3.7	6.4	8.7	12.7	15.2	17.4	17.6	14.8	11	6.7	4.4	5.9	6.6	10	13	17.2	19.6	22	22.7	19.2	14.7	9.6	6.8	0.9	0.7	2.9	4.5	8.2	10.8	12.8
CATS-6	9937	2.69	50.79	9937	western_europe	FRA	2	2	2	2	2	2	2	2	2	2	2	79	3.3	3.5	6.1	8.2	12	14.5	16.8	17	14.5	10.8	6.7	4.4	5.8	6.3	9.4	12.1	16.1	18.6	21	21.6	18.6	14.4	9.5	6.8	0.8	0.6	2.7	4.2	7.8	10.5	12.6
WAV-8	9938	2.99	50.65	9938	western_europe	FRA	0	0	0	0	0	0	0	0	0	0	0	41	3.6	3.8	6.5	8.8	12.9	15.5	17.9	18	15	11.1	6.7	4.5	6.1	6.8	10.2	13.1	17.6	20	22.6	23.1	19.4	14.8	9.6	6.9	1	0.8	2.9	4.5	8.3	11	13.1
ICE49 / Aitba-2	9939	-7.45	31.48	9939	relict	MAR	2	2	2	2	2	2	2	0	0	0	0	1530	5.7	7.3	9.9	12.4	15.4	19.6	23.4	23.4	19.9	15.1	10.1	6.6	11	12.7	15.5	17.9	21.3	26	30.6	30.3	26.3	20.7	15.2	11.8	0.5	1.9	4.3	6.9	9.6	13.2	16.2
Fei-0	9941	-8.54	40.92	9941	western_europe	POR	0	0	0	0	0	0	0	0	0	0	0	183	8.9	9.8	11.7	13	15	17.9	19.4	19.6	18.4	15.5	12.1	9.9	13	14	16.3	17.6	19.3	22.5	24.3	24.5	23.2	19.8	16.1	13.6	4.9	5.5	7.1	8.5	10.7	13.2	14.6
Agu-1	9942	-1.34	41.32	9942	spain	ESP	0	0	0	0	0	0	0	0	0	0	0	1011	3.3	4.6	6.8	8.6	12.6	16.9	20.5	20.3	16.7	11.6	6.7	4.2	7.9	9.8	13	14.4	18.8	23.9	28.6	28.4	24	17.6	11.9	8.7	-1.4	-0.7	0.6	2.8	6.5	9.8	12.3
Cdm-0	9943	-5.74	39.73	9943	spain	ESP	2	0	0	0	0	2	2	0	0	0	0	409	7.2	8.8	11.2	12.8	16.3	21	24.6	24.3	21.2	15.8	11.2	8.2	11.2	13.2	16.4	17.9	21.8	27.2	31.5	31.1	27.2	20.7	15.5	11.9	3.2	4.4	5.9	7.7	10.9	14.9	17.6
Don-0	9944	-6.36	36.83	9944	relict	ESP	2	0	0	0	2	2	2	2	0	0	0	6	11.3	12.5	14.3	15.8	18.6	22	24.9	24.9	23	19.2	15.1	12.4	15.3	16.5	18.9	20.3	23.2	26.7	30.2	29.9	27.8	23.5	19.2	16.2	7.3	8.4	9.7	11.3	14	17.3	19.7
Ped-0	9947	-3.9	40.74	9947	relict	ESP	2	0	0	0	2	2	2	2	NA	NA	NA	1097	3	4	6.5	8.7	12.2	17.2	21	21	17	11.4	6.6	3.8	6.5	8.1	11.2	13.3	17.5	22.8	26.9	26.9	22.6	15.5	10.4	7	-0.6	-0.1	1.9	4	7	11.6	15.1
Pra-6	9948	-3.54	41.05	9948	spain	ESP	2	0	0	0	0	2	2	0	0	0	0	1112	2.5	3.8	6.2	8.3	11.9	16.7	20.7	20.6	16.7	11	6.2	3.5	6.6	8.5	11.7	13.6	17.7	23.1	27.8	27.8	23.3	15.9	10.6	7.1	-1.5	-0.9	0.8	2.9	6	10.3	13.5
Qui-0	9949	-6.93	42.69	9949	western_europe	ESP	2	0	0	0	0	0	NA	0	0	0	0	712	4.4	5.8	8	9.5	12.5	16.4	19.1	19	16.4	12	7.9	5.3	8.1	10.3	13.4	14.8	18	22.4	25.6	25.8	22.7	16.9	11.9	8.9	0.7	1.4	2.6	4.2	7	10.3	12.5
ICE127 / Kly-1	9951	82.5667	51.3333	9951	asia	RUS	0	0	0	0	0	0	0	0	0	0	0	509	-12	-12.2	-7.7	3.2	11.1	16.2	18.4	15.9	10.9	3.9	-5.3	-10.1	-6.8	-6.5	-2	8.8	17.8	23	25	22.8	17.4	9	-0.5	-4.9	-17.3	-17.8	-13.4	-2.3	4.4	9.5	11.7
ICE130 / Kly-4	9952	82.55	51.32	9952	asia	RUS	0	0	0	0	0	0	0	0	0	0	NA	474	-12.2	-12.4	-7.7	3.5	11.3	16.4	18.5	16.1	11	3.9	-5.3	-10.2	-6.9	-6.6	-2	9.2	18.1	23.2	25.2	23	17.7	9.2	-0.5	-5.1	-17.5	-18.1	-13.4	-2.3	4.4	9.6	11.8
ICE70 / Borsk-2	9957	51.75	53.04	9957	asia	RUS	2	NA	NA	2	NA	2	2	0	0	0	0	72	-12.8	-11	-7.6	6.6	14.8	19.4	21.1	18.8	14.4	3.3	-1.8	-8.7	-8.5	-7.9	-1.6	11.9	22.4	25.9	27.7	25.8	20.1	8.1	0.7	-6.3	-17.1	-14.1	-13.5	1.2	7.3	12.8	14.4
ICE72 / Shigu-2	9959	49.48	53.33	9959	asia	RUS	0	0	0	0	2	NA	2	0	0	0	0	173	-11.6	-10.6	-5.4	5.8	13.6	18.1	19.7	17.6	12.3	4.4	-3.2	-9	-8	-6.5	-1.5	10.9	20.2	24.2	25.5	23.6	17.9	8.7	-0.7	-6.1	-15.2	-14.8	-9.3	0.7	7	11.9	13.9
ICE102 / Galdo-1	9962	15.32	40.57	9962	italy_balkan_caucasus	ITA	2	0	0	0	0	2	2	0	NA	NA	0	235	6.8	7.4	9.5	12.2	16.3	19.9	22.5	22.6	19.7	15.8	11.4	8	10	10.7	13.4	16.5	20.7	24.5	27.2	27.4	24.1	19.7	14.9	11.1	3.6	4	5.5	8	11.8	15.3	17.7
ICE107 / Mammo-2	9965	16.22	38.38	9965	italy_balkan_caucasus	ITA	0	0	0	0	0	0	0	0	NA	NA	0	580	7.2	7.4	8.8	11.5	15.3	18.9	21.4	21.8	19.5	15.7	12.1	8.7	9.7	10.2	11.6	14.6	18.7	22.4	25	25.3	22.7	18.4	14.8	11.2	4.6	4.5	6	8.4	12	15.5	17.8
ICE120 / Valsi-1	9969	16.45	40.18	9969	italy_balkan_caucasus	ITA	0	0	0	0	NA	0	0	2	0	0	0	161	8.3	8.7	10.6	13.1	17.6	21.9	24.8	24.9	21.5	17.1	12.5	9.2	11.5	12.2	14.3	17	21.9	26.5	29.8	29.7	26	21	16.1	12.5	5	5.3	6.9	9.1	13.3	17.2	19.9
ICE163 / Altenb-2	9970	11.2376	46.3716	9970	central_europe	ITA	2	2	2	2	2	2	2	0	NA	NA	NA	623	0.5	2.3	6	9.2	14.4	17.8	20.2	19.8	15.9	10.6	4.4	0.9	4.4	7	11.3	14.7	19.7	22.9	25.6	25	20.9	15.2	8.5	4.4	-3.3	-2.3	0.6	3.8	9	12.6	14.8
ICE212 / Castelfed-4.1	9974	11.2928	46.3378	9974	central_europe	ITA	NA	NA	NA	2	2	2	2	0	0	0	0	370	0.7	2.7	6.8	10.3	15.5	18.8	21.2	20.7	16.8	11.4	5	1.2	4.2	7.1	11.9	15.6	20.8	24	26.6	25.9	21.7	15.8	8.8	4.4	-2.8	-1.6	1.8	5	10.1	13.6	15.8
ICE228 / Vezzano-2.2	9978	10.817	46.6297	9978	central_europe	ITA	2	2	NA	2	2	2	2	0	0	NA	NA	841	-0.6	1.1	4.8	7.8	12.7	15.9	18.2	17.9	14.3	9.4	3.3	-0.2	3.5	6.2	10.3	13.7	18.6	21.7	24.2	23.7	19.9	14.6	7.6	3.4	-4.7	-4	-0.8	1.8	6.8	10.1	12.2
ICE93 / Apost-1	9982	16.47	39.01	9982	italy_balkan_caucasus	ITA	0	0	0	0	0	0	0	0	0	0	NA	680	5.9	6.2	7.8	10.3	14.5	18	20.7	21	18.5	14.5	10.7	7.3	8.7	9.2	11.1	13.9	18.3	22	24.9	25.2	22.2	17.8	13.7	10	3.2	3.2	4.5	6.7	10.7	14.1	16.5
ICE7 / Lecho-1	9987	23.5	41.43	9987	italy_balkan_caucasus	BUL	0	0	0	0	0	0	0	0	0	0	NA	484	1.5	3.1	6.6	11.3	16	20.1	22.3	21.9	18	12.7	6.9	2.8	5.4	7.5	11.6	16.6	21.7	26.1	28.7	28.4	24.2	17.8	11.1	6.3	-2.3	-1.4	1.7	5.9	10.3	14.1	15.9
Vash-1	9991	46.3728	41.2381	9991	italy_balkan_caucasus	GEO	0	0	0	0	0	0	0	2	0	0	0	418	1.5	3.5	6.9	13.5	17.2	21.5	25.2	24.9	21	14.6	8.9	4	5.6	8	11.3	18.8	22.4	27.4	30.9	30.9	26.8	19.3	12.8	8.1	-2.6	-1	2.5	8.2	11.9	15.7	19.5
HKT2.4	9995	9.4	48.14	9995	central_europe	GER	0	0	0	0	2	2	2	0	0	0	0	558	-1.3	-0.3	3.6	7	12	14.8	17	16.8	13	8.1	2.8	0	1.5	3.1	8	12.1	17.2	19.9	22.5	22.4	18.1	12	5.9	2.6	-4.2	-3.8	-0.8	2	6.8	9.7	11.6
Nie1-2	9996	8.8	48.52	9996	central_europe	GER	0	0	NA	NA	2	NA	2	0	0	NA	0	495	-0.3	0.6	4	7.2	12.1	15	17.4	17.2	13.3	8.5	3.5	1	2.7	4.3	8.6	12.3	17.5	20.3	23.2	23.3	18.9	13.1	7.1	3.7	-3.3	-3.1	-0.5	2.1	6.6	9.6	11.6
Star-8	9998	8.82	48.43	9998	admixed	GER	2	0	0	0	0	2	2	0	0	0	0	502	-0.4	0.5	4	7.2	12	15	17.3	17	13.3	8.5	3.4	0.9	2.7	4.1	8.4	12.2	17.4	20.3	23	23	18.8	12.9	7	3.6	-3.4	-3.2	-0.5	2.2	6.6	9.7	11.6
TueV13 / TueV-13	10001	9.05	48.52	10001	western_europe	GER	2	2	2	2	2	2	2	2	NA	2	2	335	0.3	1.4	5.1	8.4	13.3	16.2	18.4	18	14.1	9.2	4.2	1.5	3.3	5.1	9.6	13.5	18.8	21.6	24.1	23.7	19.5	13.6	7.7	4.2	-2.7	-2.3	0.6	3.3	7.7	10.8	12.7
TueWa1-2	10002	9.04	48.53	10002	western_europe	GER	0	0	0	0	0	0	0	0	0	0	0	413	0.1	1.2	4.7	8	12.9	15.9	18.1	17.7	13.8	9	3.9	1.3	3.1	4.8	9.1	13	18.3	21.2	23.7	23.4	19.1	13.2	7.4	4	-2.9	-2.5	0.3	3	7.5	10.6	12.5
ICE1 / Bolin-1	10004	25.74	44.46	10004	italy_balkan_caucasus	ROU	NA	0	0	0	0	0	0	0	0	0	0	110	-2.2	-0.1	5	11	16.3	19.9	21.5	21	17.1	11	4.2	-0.3	1.6	4.3	10.4	17.1	22.8	26.4	28.1	27.6	23.9	17.3	8.7	3.3	-6.1	-4.5	-0.3	4.8	9.8	13.5	14.9
ICE63 / Copac-1	10005	21.95	46.11	10005	central_europe	ROU	2	NA	NA	2	2	2	2	0	0	0	NA	162	-1.4	0.6	5.1	10.3	15.3	18.3	20.2	19.6	15.5	10.3	4.4	0.1	2.2	5.2	10.3	16	21.2	24	26.3	25.8	21.4	16.1	8.7	3.5	-5	-4	-0.1	4.6	9.4	12.7	14.1
Kastel-1	10006	34.3814	44.6419	10006	italy_balkan_caucasus	UKR	0	0	0	0	0	0	0	0	0	0	0	280	1.8	1.9	4.4	9.9	14.8	19.3	22.3	21.9	17.2	11.8	6.8	3.7	4.8	5.3	8.1	14.3	19.6	24.3	27.4	26.7	21.8	15.8	10.2	6.7	-1.3	-1.4	0.6	5.5	10	14.3	17.3
ICE21 / Petro-1	10017	21.46	44.34	10017	central_europe	SRB	NA	0	0	0	0	0	0	0	0	0	0	161	-0.1	1.7	5.8	11.1	16.2	19.3	21	20.8	16.4	11.2	5.4	1.1	3.5	6	11.1	16.9	22.2	25.4	27.6	27.4	22.7	16.7	9.5	4.4	-3.8	-2.6	0.6	5.2	10.1	13.3	14.5
ICE36 / Dobra-1	10018	20.16	44.84	10018	central_europe	SRB	0	0	0	0	2	2	2	0	0	0	0	72	0.5	2.6	7.1	11.9	17	20	21.7	21.5	17.3	11.9	6.1	2.2	4	6.8	12.4	17.6	22.9	25.8	27.9	28	23.6	17.7	10.3	5.6	-2.9	-1.6	1.8	6.2	11.1	14.2	15.4
Jl-2	10020	16.5	49.17	10020	central_europe	CZE	0	0	0	0	2	2	2	0	0	0	0	274	-1.4	0	4.2	8.9	14.1	16.9	18.7	18.6	14.2	8.9	3.4	-0.2	1.3	3.3	8.3	14	19.4	22.2	24.2	24.1	19	12.9	6.1	2.2	-4	-3.3	0	3.8	8.7	11.6	13.3
Uk-6	10027	7.76557	48.0284	10027	central_europe	GER	2	NA	2	2	2	2	NA	0	0	0	0	208	2.1	3.2	6.8	10	14.7	17.7	19.9	19.5	15.6	10.6	5.7	3.2	4.8	6.6	11.1	15	19.8	22.8	25.1	24.9	20.6	14.7	8.9	5.9	-0.7	-0.2	2.6	5.1	9.5	12.7	14.6
Kos-1	14312	34.12	62.02	14312	asia	RUS	0	0	0	0	0	0	0	0	0	0	0	26	-10.1	-9.6	-4.1	1.2	7.9	13.9	16.6	14.4	9.4	3.8	-2.4	-7.3	-6.7	-6.2	-0.5	4.8	12.6	18.5	21	18.2	12.6	6.2	0	-4.3	-13.5	-12.9	-7.7	-2.4	3.3	9.4	12.3
Radk-1	14314	35.11	61.59	14314	asia	RUS	0	0	0	0	0	0	0	0	0	0	0	23	-8.8	-9.3	-3.9	1.6	6.9	12.7	16	14.7	9.5	4.2	-0.9	-5.2	-5.2	-5.8	0.2	5.5	11.8	18	20.8	18.8	12.9	6.7	1.5	-2.2	-12.4	-12.7	-7.9	-2.4	2	7.5	11.2
Shu-1	14318	34.24	61.94	14318	asia	RUS	0	0	0	0	0	0	0	0	0	0	0	54	-10.3	-9.7	-4	1.5	8.2	13.8	16.4	14	9	3.3	-3	-7.6	-7	-6.5	-0.5	5.4	13.2	18.6	21	18.2	12.6	6	-0.5	-4.6	-13.6	-12.9	-7.6	-2.3	3.2	8.9	11.7
Valm	15560	61.37	61.37	15560	asia	RUS	0	0	0	0	0	2	2	0	0	0	0	120	-20.1	-17.5	-7.5	0.7	7.2	14.1	17	13.3	7.3	-1	-10.9	-16.9	-15.3	-11.8	-1.2	6.1	13.2	20.5	23	18.8	11.8	2.5	-6.8	-12.4	-24.9	-23.2	-13.9	-4.7	1.3	7.8	11.1
OOE1-1	15591	14.7266	48.3315	15591	central_europe	AUT	0	0	0	0	0	0	0	2	2	2	2	666	-2.6	-1.3	2.5	6.2	11.5	14.4	16.3	16	12.1	7.4	1.8	-1.4	1	2.7	7	11.3	17.1	19.8	21.9	21.6	17.4	12.1	5.3	1.9	-6.2	-5.4	-2	1.1	5.9	9	10.7
OOE3-1	15592	14.7159	48.3315	15592	central_europe	AUT	0	0	0	0	2	2	2	2	2	2	2	610	-2.5	-1.2	2.7	6.5	11.8	14.7	16.6	16.3	12.4	7.6	2	-1.3	1.1	2.9	7.3	11.6	17.4	20.2	22.2	22	17.7	12.3	5.4	2	-6.1	-5.2	-1.8	1.4	6.2	9.2	10.9
Pien	18694	32.09	60.4	18694	asia	RUS	0	0	0	0	0	2	2	0	0	0	0	1	-7	-7.3	-3.7	2.2	8.7	13.6	16.7	15.2	10.1	4.8	-0.3	-3.6	-3.6	-3.7	0.1	5.8	13.3	17.9	20.9	19.2	13.4	7.3	1.8	-1	-10.4	-10.9	-7.4	-1.3	4	9.3	12.4
[truncated: 64 more columns]
